# Supplementary material for: SuFEx-enabled high-throughput medicinal chemistry for developing potent tamoxifen analogs as Ebola virus entry inhibitors
Source: Front Immunol. 2025 Apr 28;16:1533037. doi: 10.3389/fimmu.2025.1533037 (PMC12066687; doi:10.3389/fimmu.2025.1533037)
Supplement: Supplementary file 2 [file Table1.xlsx]

## Sheet: data
Plate_no	Well	Inhibition% (200nM)	SuFEx_Smiles	Product_EM
1	B02	4.26609	CC/C(=C(\c1ccccc1)c1ccc(OCCN(C)C)cc1)c1ccc(NS(=O)(=O)NCc2ccn[nH]2)cc1	545.246
1	C02	2.05228	CC/C(=C(\c1ccccc1)c1ccc(OCCN(C)C)cc1)c1ccc(N=S(=O)(F)N(C)Cc2ccn[nH]2)cc1	561.257
1	D02	-0.484598	CC/C(=C(\c1ccccc1)c1ccc(OCCN(C)C)cc1)c1ccc(NS(=O)(=O)NCc2n[nH]c(=O)[nH]2)cc1	562.236
1	E02	11.0121	CC/C(=C(\c1ccccc1)c1ccc(OCCN(C)C)cc1)c1ccc(N=S(=O)(F)N(C)Cc2n[nH]c(=O)[nH]2)cc1	578.248
1	F02	14.1068	CC/C(=C(\c1ccccc1)c1ccc(OCCN(C)C)cc1)c1ccc(NS(=O)(=O)NC(C)c2n[nH]c(=O)[nH]2)cc1	576.252
1	G02	30.0916	CC/C(=C(\c1ccccc1)c1ccc(OCCN(C)C)cc1)c1ccc(NS(=O)(=O)NC(C)c2ncn[nH]2)cc1	560.257
1	H02	-4.49735	CC/C(=C(\c1ccccc1)c1ccc(OCCN(C)C)cc1)c1ccc(NS(=O)(=O)NCCn2cncn2)cc1	560.257
1	I02	40.4727	CC/C(=C(\c1ccccc1)c1ccc(OCCN(C)C)cc1)c1ccc(N=S(=O)(F)N(C)Cc2nccs2)cc1	578.219
1	J02	-3.22368	CC/C(=C(\c1ccccc1)c1ccc(OCCN(C)C)cc1)c1ccc(NS(=O)(=O)NC(C)c2nccs2)cc1	576.223
1	K02	10.0499	CC/C(=C(\c1ccccc1)c1ccc(OCCN(C)C)cc1)c1ccc(N=S(=O)(F)N(C)C(C)c2nccs2)cc1	592.234
1	L02	1.97093	CC/C(=C(\c1ccccc1)c1ccc(OCCN(C)C)cc1)c1ccc(NS(=O)(=O)NCc2cscn2)cc1	562.207
1	M02	13.3096	CC/C(=C(\c1ccccc1)c1ccc(OCCN(C)C)cc1)c1ccc(N=S(=O)(F)N(C)Cc2cscn2)cc1	578.219
1	N02	0.920388	CC/C(=C(\c1ccccc1)c1ccc(OCCN(C)C)cc1)c1ccc(NS(=O)(=O)NCc2nonc2C)cc1	561.241
1	O02	11.2143	CC/C(=C(\c1ccccc1)c1ccc(OCCN(C)C)cc1)c1ccc(N=S(=O)(F)N(C)Cc2nonc2C)cc1	577.252
1	B03	3.14582	C=CCC1CC=CC(CCCC)N1S(=O)(F)=Nc1ccc(/C(CC)=C(/c2ccccc2)c2ccc(OCCN(C)C)cc2)cc1	629.345
1	C03	10.7007	CC/C(=C(\c1ccccc1)c1ccc(OCCN(C)C)cc1)c1ccc(N=S(=O)(F)N2C(C)c3ccccc3CC2(C)C)cc1	625.314
1	D03	0.357929	CCCN(CC1CCCO1)S(=O)(F)=Nc1ccc(/C(CC)=C(/c2ccccc2)c2ccc(OCCN(C)C)cc2)cc1	593.309
1	E03	-2.79835	CC/C(=C(\c1ccccc1)c1ccc(OCCN(C)C)cc1)c1ccc(N=S(=O)(F)N(Cc2ccccc2)CC2CC2)cc1	611.298
1	F03	-3.91514	CC/C(=C(\c1ccccc1)c1ccc(OCCN(C)C)cc1)c1ccc(N=S(=O)(F)N(CC2CC2)CC2CCCO2)cc1	605.309
1	G03	0.512489	CC/C(=C(\c1ccccc1)c1ccc(OCCN(C)C)cc1)c1ccc(N=S(=O)(F)N(Cc2ccccc2)CC2CCC2)cc1	625.314
1	H03	-3.78266	CC/C(=C(\c1ccccc1)c1ccc(OCCN(C)C)cc1)c1ccc(N=S(=O)(F)N(CC2CCC2)CC2CCCO2)cc1	619.324
1	I03	11.6025	C=CCC(CC=C)(NS(=O)(=O)Nc1ccc(/C(CC)=C(/c2ccccc2)c2ccc(OCCN(C)C)cc2)cc1)c1ccc(C)cc1	649.334
1	J03	-0.478788	CC/C(=C(\c1ccccc1)c1ccc(OCCN(C)C)cc1)c1ccc(NS(=O)(=O)NC(C)Cn2cncn2)cc1	574.273
1	K03	-9.02956	CC/C(=C(\c1ccccc1)c1ccc(OCCN(C)C)cc1)c1ccc(NS(=O)(=O)NC(C)Cn2ccc3ccccc32)cc1	622.298
1	L03	-8.8599	CC/C(=C(\c1ccccc1)c1ccc(OCCN(C)C)cc1)c1ccc(NS(=O)(=O)NCc2c(C)nn(CC)c2C)cc1	601.309
1	M03	-4.81925	CC/C(=C(\c1ccccc1)c1ccc(OCCN(C)C)cc1)c1ccc(NS(=O)(=O)NCc2cnn(CC)c2)cc1	573.277
1	N03	-3.74895	CCOCC(O)CNS(=O)(=O)Nc1ccc(/C(CC)=C(/c2ccccc2)c2ccc(OCCN(C)C)cc2)cc1	567.277
1	O03	7.04817	C=CCN(C1CCS(=O)(=O)C1)S(=O)(F)=Nc1ccc(/C(CC)=C(/c2ccccc2)c2ccc(OCCN(C)C)cc2)cc1	625.244
1	B04	26.6703	C#CCN(Cc1ccccc1)S(=O)(F)=Nc1ccc(/C(CC)=C(/c2ccccc2)c2ccc(OCCN(C)C)cc2)cc1	595.267
1	C04	1.46774	C#CCN(C1CCCCC1)S(=O)(F)=Nc1ccc(/C(CC)=C(/c2ccccc2)c2ccc(OCCN(C)C)cc2)cc1	587.298
1	D04	7.94997	C#CCN(Cc1ccco1)S(=O)(F)=Nc1ccc(/C(CC)=C(/c2ccccc2)c2ccc(OCCN(C)C)cc2)cc1	585.246
1	E04	1.76524	CC#CCN(Cc1ccco1)S(=O)(F)=Nc1ccc(/C(CC)=C(/c2ccccc2)c2ccc(OCCN(C)C)cc2)cc1	599.262
1	F04	-5.3515	CC/C(=C(\c1ccccc1)c1ccc(OCCN(C)C)cc1)c1ccc(NS(=O)(=O)NC(C)Cc2cccnc2)cc1	584.282
1	G04	-0.460194	CCOC(=O)CC1CCCCN1S(=O)(F)=Nc1ccc(/C(CC)=C(/c2ccccc2)c2ccc(OCCN(C)C)cc2)cc1	621.304
1	H04	-5.15975	CCOC(=O)CC1COCCN1S(=O)(F)=Nc1ccc(/C(CC)=C(/c2ccccc2)c2ccc(OCCN(C)C)cc2)cc1	623.283
1	I04	24.1404	CC/C(=C(\c1ccccc1)c1ccc(OCCN(C)C)cc1)c1ccc(NS(=O)(=O)NCCSc2cnn[nH]2)cc1	592.229
1	J04	-3.14698	CC/C(=C(\c1ccccc1)c1ccc(OCCN(C)C)cc1)c1ccc(NS(=O)(=O)NCCSc2nccn2C)cc1	605.249
1	K04	-8.72858	CC/C(=C(\c1ccccc1)c1ccc(OCCN(C)C)cc1)c1ccc(NS(=O)(=O)NCCC(c2ccccc2)c2ccco2)cc1	649.297
1	L04	-9.4886	CC/C(=C(\c1ccccc1)c1ccc(OCCN(C)C)cc1)c1ccc(NS(=O)(=O)NCCC(c2ccc(F)cc2)c2ccco2)cc1	667.288
1	M04	-4.85877	CC/C(=C(\c1ccccc1)c1ccc(OCCN(C)C)cc1)c1ccc(NS(=O)(=O)NCc2ccnc3ccccc23)cc1	606.266
1	N04	-9.25966	CC/C(=C(\c1ccccc1)c1ccc(OCCN(C)C)cc1)c1ccc(NS(=O)(=O)NCC2(c3ccc(OC)cc3)CCCC2)cc1	653.329
1	O04	-2.04066	CC/C(=C(\c1ccccc1)c1ccc(OCCN(C)C)cc1)c1ccc(N=S(=O)(F)N2CCCC2c2ccccn2)cc1	598.278
1	B05	1.65484	CC/C(=C(\c1ccccc1)c1ccc(OCCN(C)C)cc1)c1ccc(N=S(=O)(F)N2CCCCC2c2cccc(F)c2)cc1	629.289
1	C05	-4.2905	CC/C(=C(\c1ccccc1)c1ccc(OCCN(C)C)cc1)c1ccc(N=S(=O)(F)N2CCCCC2c2ccc(F)cc2)cc1	629.289
1	D05	-6.43923	CC/C(=C(\c1ccccc1)c1ccc(OCCN(C)C)cc1)c1ccc(NS(=O)(=O)NCc2cccc(SC)c2)cc1	601.243
1	E05	12.7088	CC/C(=C(\c1ccccc1)c1ccc(OCCN(C)C)cc1)c1ccc(N=S(=O)(F)N(C)Cc2cccc(SC)c2)cc1	617.255
1	F05	-5.17486	CC/C(=C(\c1ccccc1)c1ccc(OCCN(C)C)cc1)c1ccc(NS(=O)(=O)NCCc2cccc(C)n2)cc1	584.282
1	G05	4.19404	CC/C(=C(\c1ccccc1)c1ccc(OCCN(C)C)cc1)c1ccc(N=S(=O)(F)N2CCCCC2COC)cc1	579.293
1	H05	-9.4026	CC/C(=C(\c1ccccc1)c1ccc(OCCN(C)C)cc1)c1ccc(N=S(=O)(F)N2CCCC(COC)C2)cc1	579.293
1	I05	-9.16088	CC/C(=C(\c1ccccc1)c1ccc(OCCN(C)C)cc1)c1ccc(N=S(=O)(F)N2CCC(COC)CC2)cc1	579.293
1	J05	-10.402	CC/C(=C(\c1ccccc1)c1ccc(OCCN(C)C)cc1)c1ccc(NS(=O)(=O)NCC2CC(=O)N(C(C)C)C2)cc1	604.308
1	K05	-9.56529	CC/C(=C(\c1ccccc1)c1ccc(OCCN(C)C)cc1)c1ccc(N=S(=O)(F)N2CC3CC4CC(C3)CC2C4)cc1	601.314
1	L05	-6.115	CC/C(=C(\c1ccccc1)c1ccc(OCCN(C)C)cc1)c1ccc(N=S(=O)(F)N2CCC(c3nc4ccccc4[nH]3)CC2)cc1	651.304
1	M05	-10.9122	CC/C(=C(\c1ccccc1)c1ccc(OCCN(C)C)cc1)c1ccc(N=S(=O)(F)N2CCC(c3nc4ccccc4o3)CC2)cc1	652.288
1	N05	11.9418	CC/C(=C(\c1ccccc1)c1ccc(OCCN(C)C)cc1)c1ccc(N=S(=O)(F)N2CCC(C(=O)N3CCCCC3)CC2)cc1	646.335
1	O05	-3.14466	CC/C(=C(\c1ccccc1)c1ccc(OCCN(C)C)cc1)c1ccc(N=S(=O)(F)N(C)CC2(C)COC2)cc1	565.277
1	B06	1.73967	CC/C(=C(\c1ccccc1)c1ccc(OCCN(C)C)cc1)c1ccc(NS(=O)(=O)NC(C)c2ccc(CC)cc2)cc1	597.303
1	C06	-7.28873	CC/C(=C(\c1ccccc1)c1ccc(OCCN(C)C)cc1)c1ccc(N=S(=O)(F)N2CCC(c3ccncc3)CC2)cc1	612.293
1	D06	-1.38058	CC/C(=C(\c1ccccc1)c1ccc(OCCN(C)C)cc1)c1ccc(N=S(=O)(F)N(C)Cc2ccccc2C(F)(F)F)cc1	639.254
1	E06	21.3339	CC/C(=C(\c1ccccc1)c1ccc(OCCN(C)C)cc1)c1ccc(N=S(=O)(F)N(C)Cc2ccc(C(F)(F)F)cc2)cc1	639.254
1	F06	-9.83258	CC/C(=C(\c1ccccc1)c1ccc(OCCN(C)C)cc1)c1ccc(N=S(=O)(F)N2CCCC(COc3ccc(F)cc3)C2)cc1	659.299
1	G06	-8.11266	CC/C(=C(\c1ccccc1)c1ccc(OCCN(C)C)cc1)c1ccc(N=S(=O)(F)N2CCCC(COc3ccccc3C)C2)cc1	655.324
1	H06	-10.3927	CC/C(=C(\c1ccccc1)c1ccc(OCCN(C)C)cc1)c1ccc(N=S(=O)(F)N2CCCC(COc3cccc(C)c3)C2)cc1	655.324
1	I06	-8.34508	CC/C(=C(\c1ccccc1)c1ccc(OCCN(C)C)cc1)c1ccc(N=S(=O)(F)N(C)Cc2ccc(C)cc2)cc1	585.283
1	J06	-6.04992	CC/C(=C(\c1ccccc1)c1ccc(OCCN(C)C)cc1)c1ccc(N=S(=O)(F)N(C)Cc2sccc2C)cc1	591.239
1	K06	-6.28932	CC/C(=C(\c1ccccc1)c1ccc(OCCN(C)C)cc1)c1ccc(NS(=O)(=O)NCCc2ccc(C)o2)cc1	573.266
1	L06	-8.70534	CC/C(=C(\c1ccccc1)c1ccc(OCCN(C)C)cc1)c1ccc(N=S(=O)(F)N2CCCN(C(=O)C3CCCO3)CC2)cc1	648.315
1	M06	10.8087	CC/C(=C(\c1ccccc1)c1ccc(OCCN(C)C)cc1)c1ccc(N=S(=O)(F)N2CCCCC2c2nccs2)cc1	618.25
1	N06	-10.5694	CC/C(=C(\c1ccccc1)c1ccc(OCCN(C)C)cc1)c1ccc(N=S(=O)(F)N(C)CC2Cc3ccccc3O2)cc1	613.277
1	O06	-5.23529	CC/C(=C(\c1ccccc1)c1ccc(OCCN(C)C)cc1)c1ccc(NS(=O)(=O)NCCCn2ccnc2C)cc1	587.293
1	B07	10.5763	CC/C(=C(\c1ccccc1)c1ccc(OCCN(C)C)cc1)c1ccc(N=S(=O)(F)N2CCC(O)(c3ccccn3)CC2)cc1	628.288
1	C07	1.62462	CCCC(NS(=O)(=O)Nc1ccc(/C(CC)=C(/c2ccccc2)c2ccc(OCCN(C)C)cc2)cc1)c1ccccc1	597.303
1	D07	-11.5664	CC/C(=C(\c1ccccc1)c1ccc(OCCN(C)C)cc1)c1ccc(N=S(=O)(F)N2CCC(c3ccc(F)cc3)C2)cc1	615.273
1	E07	-10.3393	CC/C(=C(\c1ccccc1)c1ccc(OCCN(C)C)cc1)c1ccc(N=S(=O)(F)N2CCC(c3ccccc3Cl)C2)cc1	631.244
1	F07	4.93082	CC/C(=C(\c1ccccc1)c1ccc(OCCN(C)C)cc1)c1ccc(N=S(=O)(F)N2CCCC(C#N)C2)cc1	560.262
1	G07	-2.59614	CC/C(=C(\c1ccccc1)c1ccc(OCCN(C)C)cc1)c1ccc(N=S(=O)(F)N2CCC(C#N)CC2)cc1	560.262
1	H07	3.12258	CC/C(=C(\c1ccccc1)c1ccc(OCCN(C)C)cc1)c1ccc(N=S(=O)(F)N(Cc2nccn2C)C(C)C)cc1	603.304
1	I07	-6.00925	CC/C(=C(\c1ccccc1)c1ccc(OCCN(C)C)cc1)c1ccc(NS(=O)(=O)NCc2ccncc2C)cc1	570.266
1	J07	-1.60952	CC/C(=C(\c1ccccc1)c1ccc(OCCN(C)C)cc1)c1ccc(N=S(=O)(F)N(C)C2CCCc3ccccc32)cc1	611.298
1	K07	-6.04992	CC/C(=C(\c1ccccc1)c1ccc(OCCN(C)C)cc1)c1ccc(NS(=O)(=O)NC(CC)c2ccncc2)cc1	584.282
1	L07	-6.16497	CCCOC1CCCN(S(=O)(F)=Nc2ccc(/C(CC)=C(/c3ccccc3)c3ccc(OCCN(C)C)cc3)cc2)C1	593.309
1	M07	-3.45727	CC/C(=C(\c1ccccc1)c1ccc(OCCN(C)C)cc1)c1ccc(N=S(=O)(F)N2CCCC(CN3CCCC3=O)C2)cc1	632.32
1	N07	0.246366	CC/C(=C(\c1ccccc1)c1ccc(OCCN(C)C)cc1)c1ccc(N=S(=O)(F)N2CCC(CCN3CCCC3=O)CC2)cc1	646.335
1	O07	9.52927	CC/C(=C(\c1ccccc1)c1ccc(OCCN(C)C)cc1)c1ccc(N=S(=O)(F)N2CCCCC2CCNC(C)=O)cc1	620.32
1	B08	30.5529	CC/C(=C(\c1ccccc1)c1ccc(OCCN(C)C)cc1)c1ccc(N=S(=O)(F)N2CCCCC2CCCO)cc1	593.309
1	C08	-6.66352	CC/C(=C(\c1ccccc1)c1ccc(OCCN(C)C)cc1)c1ccc(NS(=O)(=O)NCC2CCCN(C(=O)C3CC3)C2)cc1	630.324
1	D08	-9.69429	CC/C(=C(\c1ccccc1)c1ccc(OCCN(C)C)cc1)c1ccc(NS(=O)(=O)NCC2CCN(C(C)=O)CC2)cc1	604.308
1	E08	-7.03307	CC/C(=C(\c1ccccc1)c1ccc(OCCN(C)C)cc1)c1ccc(NS(=O)(=O)NCC2CCN(C(=O)C(C)C)CC2)cc1	632.34
1	F08	-6.4799	CC/C(=C(\c1ccccc1)c1ccc(OCCN(C)C)cc1)c1ccc(NS(=O)(=O)NCC2CCN(C(=O)C3CC3)CC2)cc1	630.324
1	G08	-2.88783	CC/C(=C(\c1ccccc1)c1ccc(OCCN(C)C)cc1)c1ccc(N=S(=O)(F)N(CC)Cc2nccn2C)cc1	589.289
1	H08	1.15281	CC/C(=C(\c1ccccc1)c1ccc(OCCN(C)C)cc1)c1ccc(N=S(=O)(F)N(CC)CC2CCCCO2)cc1	593.309
1	I08	14.9633	CC/C(=C(\c1ccccc1)c1ccc(OCCN(C)C)cc1)c1ccc(N=S(=O)(F)N2CCN(C)C(=O)C2C(C)C)cc1	606.304
1	J08	-9.03189	CC/C(=C(\c1ccccc1)c1ccc(OCCN(C)C)cc1)c1ccc(NS(=O)(=O)NCCCc2c(C)noc2C)cc1	602.293
1	K08	-9.62456	CC/C(=C(\c1ccccc1)c1ccc(OCCN(C)C)cc1)c1ccc(NS(=O)(=O)NCCCc2ccc(C)cc2)cc1	597.303
1	L08	8.32417	CC/C(=C(\c1ccccc1)c1ccc(OCCN(C)C)cc1)c1ccc(N=S(=O)(F)N2CCC(CCC(N)=O)CC2)cc1	606.304
1	M08	2.46366	CC/C(=C(\c1ccccc1)c1ccc(OCCN(C)C)cc1)c1ccc(N=S(=O)(F)N2CCCC(CO)(CC(C)C)C2)cc1	621.34
1	N08	-10.961	CCCC1(CO)CCCN(S(=O)(F)=Nc2ccc(/C(CC)=C(/c3ccccc3)c3ccc(OCCN(C)C)cc3)cc2)C1	607.324
1	O08	-4.37068	CC/C(=C(\c1ccccc1)c1ccc(OCCN(C)C)cc1)c1ccc(NS(=O)(=O)NCCCC2CCOC2)cc1	577.297
1	B09	32.6192	CC/C(=C(\c1ccccc1)c1ccc(OCCN(C)C)cc1)c1ccc(NS(=O)(=O)NC2COC3(CCCC3)C2)cc1	589.297
1	C09	11.8639	CC/C(=C(\c1ccccc1)c1ccc(OCCN(C)C)cc1)c1ccc(N=S(=O)(F)N2C3CCCCC2CCC3)cc1	589.314
1	D09	11.4607	CC/C(=C(\c1ccccc1)c1ccc(OCCN(C)C)cc1)c1ccc(NS(=O)(=O)NC(C)(C)CNc2cccc(Cl)c2)cc1	646.274
1	E09	17.32	CC/C(=C(\c1ccccc1)c1ccc(OCCN(C)C)cc1)c1ccc(N=S(=O)(F)N(CC)C2CCCCCC2)cc1	591.329
1	F09	-7.39099	CC/C(=C(\c1ccccc1)c1ccc(OCCN(C)C)cc1)c1ccc(NS(=O)(=O)NCC2COc3ccccc3O2)cc1	613.261
1	G09	26.6936	CC/C(=C(\c1ccccc1)c1ccc(OCCN(C)C)cc1)c1ccc(N=S(=O)(F)N(C)C(C)c2cccs2)cc1	591.239
1	H09	-9.18296	CC/C(=C(\c1ccccc1)c1ccc(OCCN(C)C)cc1)c1ccc(NS(=O)(=O)NCc2ccc(C)s2)cc1	575.228
1	I09	-5.85701	CC/C(=C(\c1ccccc1)c1ccc(OCCN(C)C)cc1)c1ccc(N=S(=O)(F)N2CC3CCC2C3)cc1	547.267
1	J09	3.78149	CC/C(=C(\c1ccccc1)c1ccc(OCCN(C)C)cc1)c1ccc(NS(=O)(=O)NCc2csc(C)n2)cc1	576.223
1	K09	-1.0459	CC/C(=C(\c1ccccc1)c1ccc(OCCN(C)C)cc1)c1ccc(N=S(=O)(F)N2CCn3cccc3C2C)cc1	586.278
1	L09	-1.84194	CC/C(=C(\c1ccccc1)c1ccc(OCCN(C)C)cc1)c1ccc(N=S(=O)(F)N(C)Cc2cnccn2)cc1	573.257
1	M09	0.0174316	CC/C(=C(\c1ccccc1)c1ccc(OCCN(C)C)cc1)c1ccc(N=S(=O)(F)N2CCNC(=O)C2)cc1	550.241
1	N09	-2.07785	CC/C(=C(\c1ccccc1)c1ccc(OCCN(C)C)cc1)c1ccc(NS(=O)(=O)NCc2cccc(C)n2)cc1	570.266
1	O09	-0.748396	CC/C(=C(\c1ccccc1)c1ccc(OCCN(C)C)cc1)c1ccc(NS(=O)(=O)NC(C)c2ccccc2Cl)cc1	603.232
1	B10	12.5751	CC/C(=C(\c1ccccc1)c1ccc(OCCN(C)C)cc1)c1ccc(N=S(=O)(F)N(C)C(C)c2ccc3c(c2)OCCO3)cc1	643.288
1	C10	5.56765	CC/C(=C(\c1ccccc1)c1ccc(OCCN(C)C)cc1)c1ccc(N=S(=O)(F)N(C)Cc2ccco2)cc1	561.246
1	D10	39.1548	CC/C(=C(\c1ccccc1)c1ccc(OCCN(C)C)cc1)c1ccc(N=S(=O)(F)N(C)Cc2ccon2)cc1	562.241
1	E10	17.585	CC/C(=C(\c1ccccc1)c1ccc(OCCN(C)C)cc1)c1ccc(N=S(=O)(F)N(C)C(C)c2ccon2)cc1	576.257
1	F10	3.11909	CC/C(=C(\c1ccccc1)c1ccc(OCCN(C)C)cc1)c1ccc(NS(=O)(=O)NCc2ccno2)cc1	546.23
1	G10	82.52	CC/C(=C(\c1ccccc1)c1ccc(OCCN(C)C)cc1)c1ccc(NS(=O)(=O)NCc2ncon2)cc1	547.225
1	H10	2.00463	CC/C(=C(\c1ccccc1)c1ccc(OCCN(C)C)cc1)c1ccc(N=S(=O)(F)N(C)Cc2ncon2)cc1	563.237
1	I10	8.76693	CC/C(=C(\c1ccccc1)c1ccc(OCCN(C)C)cc1)c1ccc(NS(=O)(=O)NCCn2cccn2)cc1	559.262
1	J10	16.6948	CC/C(=C(\c1ccccc1)c1ccc(OCCN(C)C)cc1)c1ccc(N=S(=O)(F)N(Cc2ccccc2)CC2CCC(=O)N2)cc1	654.304
1	K10	-4.48457	CC/C(=C(\c1ccccc1)c1ccc(OCCN(C)C)cc1)c1ccc(N=S(=O)(F)N(C)CC2CCOCC2)cc1	579.293
1	L10	-7.54207	CC/C(=C(\c1ccccc1)c1ccc(OCCN(C)C)cc1)c1ccc(N=S(=O)(F)N(C)CCC2CCCCO2)cc1	593.309
1	M10	3.80474	CC/C(=C(\c1ccccc1)c1ccc(OCCN(C)C)cc1)c1ccc(NS(=O)(=O)NCc2ccc3nonc3c2)cc1	597.241
1	N10	8.95868	CC/C(=C(\c1ccccc1)c1ccc(OCCN(C)C)cc1)c1ccc(N=S(=O)(F)N(C)Cc2cc(C)[nH]n2)cc1	575.273
1	O10	8.10569	CC/C(=C(\c1ccccc1)c1ccc(OCCN(C)C)cc1)c1ccc(NS(=O)(=O)NCCCc2nc3ccccc3s2)cc1	640.254
1	B11	10.7437	CC/C(=C(\c1ccccc1)c1ccc(OCCN(C)C)cc1)c1ccc(N=S(=O)(F)N(CC2CCC(=O)N2)C(C)C)cc1	606.304
1	C11	15.1457	CC/C(=C(\c1ccccc1)c1ccc(OCCN(C)C)cc1)c1ccc(N=S(=O)(F)N2CCc3c([nH]c4ccccc34)C2C(C)C)cc1	664.325
1	D11	18.7587	CC/C(=C(\c1ccccc1)c1ccc(OCCN(C)C)cc1)c1ccc(N=S(=O)(F)N2CCCCC2c2ccccn2)cc1	612.293
1	E11	-8.1208	CC/C(=C(\c1ccccc1)c1ccc(OCCN(C)C)cc1)c1ccc(N=S(=O)(F)N2CCCC2c2ccc(F)cc2)cc1	615.273
1	F11	-5.23413	CC/C(=C(\c1ccccc1)c1ccc(OCCN(C)C)cc1)c1ccc(N=S(=O)(F)N2CCCC2c2cccc(OC)c2)cc1	627.293
1	G11	22.6739	CC/C(=C(\c1ccccc1)c1ccc(OCCN(C)C)cc1)c1ccc(N=S(=O)(F)N2CCCCC2c2cccc(OC)c2)cc1	641.309
1	H11	43.5999	CC/C(=C(\c1ccccc1)c1ccc(OCCN(C)C)cc1)c1ccc(NS(=O)(=O)NCC2C(=O)NN=C2C)cc1	575.257
1	I11	-4.08015	CC/C(=C(\c1ccccc1)c1ccc(OCCN(C)C)cc1)c1ccc(NS(=O)(=O)NC2CCCNC2=O)cc1	562.261
1	J11	3.4747	CC/C(=C(\c1ccccc1)c1ccc(OCCN(C)C)cc1)c1ccc(NS(=O)(=O)NC(C)c2cn(C)nc2C)cc1	587.293
1	K11	1.89772	CC/C(=C(\c1ccccc1)c1ccc(OCCN(C)C)cc1)c1ccc(NS(=O)(=O)NC(C)c2cnn(C)c2)cc1	573.277
1	L11	-9.5223	CC/C(=C(\c1ccccc1)c1ccc(OCCN(C)C)cc1)c1ccc(NS(=O)(=O)NC(C)c2cnn(-c3ccccc3)c2)cc1	635.293
1	M11	-8.46943	CC/C(=C(\c1ccccc1)c1ccc(OCCN(C)C)cc1)c1ccc(NS(=O)(=O)NC(C)c2cnn(-c3ccccc3F)c2)cc1	653.284
1	N11	-8.61237	CC/C(=C(\c1ccccc1)c1ccc(OCCN(C)C)cc1)c1ccc(NS(=O)(=O)NC(C)c2cnn(-c3ccc(F)cc3)c2)cc1	653.284
1	O11	-2.03485	CC/C(=C(\c1ccccc1)c1ccc(OCCN(C)C)cc1)c1ccc(NS(=O)(=O)NC(C)c2cnn(-c3ccccc3OC)c2)cc1	665.304
1	B12	11.9267	CC/C(=C(\c1ccccc1)c1ccc(OCCN(C)C)cc1)c1ccc(NS(=O)(=O)NCCc2n[nH]c(=O)n2C)cc1	590.268
1	C12	9.1725	CC/C(=C(\c1ccccc1)c1ccc(OCCN(C)C)cc1)c1ccc(NS(=O)(=O)NCc2nc(Cc3ccccc3)no2)cc1	637.272
1	D12	10.3393	CC/C(=C(\c1ccccc1)c1ccc(OCCN(C)C)cc1)c1ccc(NS(=O)(=O)NCc2nc(CC(C)C)no2)cc1	603.288
1	E12	40.0229	CC/C(=C(\c1ccccc1)c1ccc(OCCN(C)C)cc1)c1ccc(NS(=O)(=O)NCc2nc(C(C)C)no2)cc1	589.272
1	F12	-4.59845	CC/C(=C(\c1ccccc1)c1ccc(OCCN(C)C)cc1)c1ccc(NS(=O)(=O)NCCc2nc(CC)no2)cc1	589.272
1	G12	-3.90468	CC/C(=C(\c1ccccc1)c1ccc(OCCN(C)C)cc1)c1ccc(NS(=O)(=O)NCCc2nc(-c3ccccc3)no2)cc1	637.272
1	H12	-8.38343	CC/C(=C(\c1ccccc1)c1ccc(OCCN(C)C)cc1)c1ccc(NS(=O)(=O)NCCc2nc(Cc3ccccc3)no2)cc1	651.288
1	I12	-7.71406	CC/C(=C(\c1ccccc1)c1ccc(OCCN(C)C)cc1)c1ccc(NS(=O)(=O)NCCc2nc(C(C)C)no2)cc1	603.288
1	J12	8.97494	CC/C(=C(\c1ccccc1)c1ccc(OCCN(C)C)cc1)c1ccc(NS(=O)(=O)NCCCc2nc3cc(Cl)ccc3[nH]2)cc1	657.254
1	K12	-9.31079	CC/C(=C(\c1ccccc1)c1ccc(OCCN(C)C)cc1)c1ccc(NS(=O)(=O)NCCCc2nc3ccccc3o2)cc1	624.277
1	L12	-8.2219	CC/C(=C(\c1ccccc1)c1ccc(OCCN(C)C)cc1)c1ccc(NS(=O)(=O)NCc2cn[nH]c2-c2cccs2)cc1	627.234
1	M12	-9.08418	CC/C(=C(\c1ccccc1)c1ccc(OCCN(C)C)cc1)c1ccc(N=S(=O)(F)N(C)Cc2cn[nH]c2-c2ccccc2)cc1	637.289
1	N12	5.5537	CC/C(=C(\c1ccccc1)c1ccc(OCCN(C)C)cc1)c1ccc(NS(=O)(=O)NCC(=O)c2c[nH]c3ccccc23)cc1	622.261
1	O12	-8.93543	CC/C(=C(\c1ccccc1)c1ccc(OCCN(C)C)cc1)c1ccc(NS(=O)(=O)NCCSc2ccccc2)cc1	601.243
1	B13	24.037	CC/C(=C(\c1ccccc1)c1ccc(OCCN(C)C)cc1)c1ccc(NS(=O)(=O)NCc2nc3cc(F)ccc3[nH]2)cc1	613.252
1	C13	-5.09584	CC/C(=C(\c1ccccc1)c1ccc(OCCN(C)C)cc1)c1ccc(N=S(=O)(F)N2CCc3[nH]c4ccc(C)cc4c3C2)cc1	636.293
1	D13	-3.01334	CC/C(=C(\c1ccccc1)c1ccc(OCCN(C)C)cc1)c1ccc(N=S(=O)(F)N2CCc3[nH]c4c(C)cccc4c3C2)cc1	636.293
1	E13	-7.40959	CC/C(=C(\c1ccccc1)c1ccc(OCCN(C)C)cc1)c1ccc(N=S(=O)(F)N2CCc3[nH]c4ccc(Cl)cc4c3C2)cc1	656.239
1	F13	-8.45316	CC/C(=C(\c1ccccc1)c1ccc(OCCN(C)C)cc1)c1ccc(N=S(=O)(F)N2CCc3[nH]c4ccc(OC)cc4c3C2)cc1	652.288
1	G13	-2.13014	CC/C(=C(\c1ccccc1)c1ccc(OCCN(C)C)cc1)c1ccc(N=S(=O)(F)N2CCc3c(Cl)cccc3C2)cc1	617.228
1	H13	0.691453	CC/C(=C(\c1ccccc1)c1ccc(OCCN(C)C)cc1)c1ccc(NS(=O)(=O)NC(CC)C23CC4CC(CC(C4)C2)C3)cc1	641.365
1	I13	-7.80703	CC/C(=C(\c1ccccc1)c1ccc(OCCN(C)C)cc1)c1ccc(NS(=O)(=O)NC(C)CC23CC4CC(CC(C4)C2)C3)cc1	641.365
1	J13	-10.7925	CC/C(=C(\c1ccccc1)c1ccc(OCCN(C)C)cc1)c1ccc(N=S(=O)(F)N2CCC(c3nc4cc(C)ccc4[nH]3)CC2)cc1	665.32
1	K13	-1.96977	CC/C(=C(\c1ccccc1)c1ccc(OCCN(C)C)cc1)c1ccc(N=S(=O)(F)N(CCC(=O)OC)C(C)c2ccccc2)cc1	657.304
1	L13	-7.18414	CC/C(=C(\c1ccccc1)c1ccc(OCCN(C)C)cc1)c1ccc(N=S(=O)(F)N(C)CC2(c3ccccc3)CC2(C)C)cc1	639.329
1	M13	-8.5531	CC/C(=C(\c1ccccc1)c1ccc(OCCN(C)C)cc1)c1ccc(NS(=O)(=O)NCC2(c3ccccc3)CC2(C)C)cc1	623.318
1	N13	-6.73092	CC/C(=C(\c1ccccc1)c1ccc(OCCN(C)C)cc1)c1ccc(N=S(=O)(F)N(C)Cc2cccc3cnccc23)cc1	622.278
1	O13	-9.59783	CC/C(=C(\c1ccccc1)c1ccc(OCCN(C)C)cc1)c1ccc(NS(=O)(=O)NCc2ccc3[nH]c(=O)[nH]c3c2)cc1	611.257
1	B14	-0.923874	CC/C(=C(\c1ccccc1)c1ccc(OCCN(C)C)cc1)c1ccc(NS(=O)(=O)NCc2ccc3[nH]c(C)cc3c2)cc1	608.282
1	C14	-4.69491	CC/C(=C(\c1ccccc1)c1ccc(OCCN(C)C)cc1)c1ccc(NS(=O)(=O)NCc2c[nH]c(=O)[nH]c2=O)cc1	589.236
1	D14	2.39975	CC/C(=C(\c1ccccc1)c1ccc(OCCN(C)C)cc1)c1ccc(NS(=O)(=O)NCC2(c3ccc(F)cc3)CCCC2)cc1	641.309
1	E14	-0.679832	CC/C(=C(\c1ccccc1)c1ccc(OCCN(C)C)cc1)c1ccc(NS(=O)(=O)NCC2CNC(=O)C2)cc1	562.261
1	F14	-5.75475	CC/C(=C(\c1ccccc1)c1ccc(OCCN(C)C)cc1)c1ccc(NS(=O)(=O)NCC2CC(=O)N(CC)C2)cc1	590.293
1	G14	-7.72568	CC/C(=C(\c1ccccc1)c1ccc(OCCN(C)C)cc1)c1ccc(NS(=O)(=O)NCC2CC(=O)N(CCOC)C2)cc1	620.303
1	H14	-4.78439	CC/C(=C(\c1ccccc1)c1ccc(OCCN(C)C)cc1)c1ccc(N=S(=O)(F)N(C)CC2CC(=O)N(CC)C2)cc1	606.304
1	I14	-2.52758	CC/C(=C(\c1ccccc1)c1ccc(OCCN(C)C)cc1)c1ccc(N=S(=O)(F)N(Cc2cccc(SC)c2)C(C)C)cc1	645.286
1	J14	-8.92962	CC/C(=C(\c1ccccc1)c1ccc(OCCN(C)C)cc1)c1ccc(NS(=O)(=O)NCCc2ncccc2C)cc1	584.282
1	K14	-8.73206	CC/C(=C(\c1ccccc1)c1ccc(OCCN(C)C)cc1)c1ccc(NS(=O)(=O)NCCCc2cnn(C)c2)cc1	587.293
1	L14	-0.511327	CC/C(=C(\c1ccccc1)c1ccc(OCCN(C)C)cc1)c1ccc(N=S(=O)(F)N(C)CCCc2cnn(C)c2)cc1	603.304
1	M14	-4.8669	CC/C(=C(\c1ccccc1)c1ccc(OCCN(C)C)cc1)c1ccc(N=S(=O)(F)N2CCC(OC)CC2)cc1	565.277
1	N14	-5.35963	CC/C(=C(\c1ccccc1)c1ccc(OCCN(C)C)cc1)c1ccc(N=S(=O)(F)N2CCCC(OC)C2)cc1	565.277
1	O14	-0.773963	CC/C(=C(\c1ccccc1)c1ccc(OCCN(C)C)cc1)c1ccc(N=S(=O)(F)N2CCCCC2CCOC)cc1	593.309
1	B15	22.9284	CC/C(=C(\c1ccccc1)c1ccc(OCCN(C)C)cc1)c1ccc(N=S(=O)(F)N2CCC(OCCOC)CC2)cc1	609.304
1	C15	4.35325	CC/C(=C(\c1ccccc1)c1ccc(OCCN(C)C)cc1)c1ccc(N=S(=O)(F)N2CCCC(OCc3ccccc3)C2)cc1	641.309
1	D15	16.8424	CC/C(=C(\c1ccccc1)c1ccc(OCCN(C)C)cc1)c1ccc(NS(=O)(=O)NCc2nc(C)cc(C)n2)cc1	585.277
1	E15	24.668	CC/C(=C(\c1ccccc1)c1ccc(OCCN(C)C)cc1)c1ccc(NS(=O)(=O)NCCc2nc(C)cc(C)n2)cc1	599.293
1	F15	0.226611	CC/C(=C(\c1ccccc1)c1ccc(OCCN(C)C)cc1)c1ccc(N=S(=O)(F)N(C)Cc2ccc(OC)c3ncccc23)cc1	652.288
1	G15	27.5745	CC/C(=C(\c1ccccc1)c1ccc(OCCN(C)C)cc1)c1ccc(N=S(=O)(F)N(CCO)Cc2cccs2)cc1	607.234
1	H15	5.65016	CC/C(=C(\c1ccccc1)c1ccc(OCCN(C)C)cc1)c1ccc(N=S(=O)(F)N(CCOC)Cc2cccs2)cc1	621.25
1	I15	15.2503	CC/C(=C(\c1ccccc1)c1ccc(OCCN(C)C)cc1)c1ccc(N=S(=O)(F)N(CCO)Cc2nccs2)cc1	608.229
1	J15	-7.80703	CC/C(=C(\c1ccccc1)c1ccc(OCCN(C)C)cc1)c1ccc(N=S(=O)(F)N(CC(=O)O)Cc2ccccc2OC)cc1	645.267
1	K15	-4.61356	CC/C(=C(\c1ccccc1)c1ccc(OCCN(C)C)cc1)c1ccc(N=S(=O)(F)N(CC(=O)O)Cc2cccc(OC)c2)cc1	645.267
1	L15	-1.38407	CC/C(=C(\c1ccccc1)c1ccc(OCCN(C)C)cc1)c1ccc(N=S(=O)(F)N(CC(=O)O)Cc2ccc(OC)cc2)cc1	645.267
1	M15	4.18126	CC/C(=C(\c1ccccc1)c1ccc(OCCN(C)C)cc1)c1ccc(N=S(=O)(F)N(C)CC23CC4CC(CC(C4)C2)C3)cc1	629.345
1	N15	-6.1487	CC/C(=C(\c1ccccc1)c1ccc(OCCN(C)C)cc1)c1ccc(NS(=O)(=O)NC2C3CC4CC2CC(O)(C4)C3)cc1	615.313
1	O15	-6.80529	CC/C(=C(\c1ccccc1)c1ccc(OCCN(C)C)cc1)c1ccc(N=S(=O)(F)N(C)CCOc2ccc(C)cc2)cc1	615.293
1	B16	1.76291	CC/C(=C(\c1ccccc1)c1ccc(OCCN(C)C)cc1)c1ccc(NS(=O)(=O)NCC2(c3ccccc3)CCCCC2)cc1	637.334
1	C16	22.51	CC/C(=C(\c1ccccc1)c1ccc(OCCN(C)C)cc1)c1ccc(N=S(=O)(F)N2CCn3cccc3C2CC)cc1	600.293
1	D16	-3.15744	CC/C(=C(\c1ccccc1)c1ccc(OCCN(C)C)cc1)c1ccc(NS(=O)(=O)NCC2CCS(=O)(=O)C2)cc1	597.233
1	E16	24.331	CC/C(=C(\c1ccccc1)c1ccc(OCCN(C)C)cc1)c1ccc(NS(=O)(=O)NCc2cnc(C)cc2C)cc1	584.282
1	F16	15.3026	CC/C(=C(\c1ccccc1)c1ccc(OCCN(C)C)cc1)c1ccc(NS(=O)(=O)NCC(O)COc2ccc(C)cc2C)cc1	643.308
1	G16	4.61821	CC/C(=C(\c1ccccc1)c1ccc(OCCN(C)C)cc1)c1ccc(NS(=O)(=O)NCC(O)COc2ccc(Cl)c(C)c2)cc1	663.253
1	H16	0.134804	CC/C(=C(\c1ccccc1)c1ccc(OCCN(C)C)cc1)c1ccc(N=S(=O)(F)N(C)Cc2ncccc2C)cc1	586.278
1	I16	19.2119	CC/C(=C(\c1ccccc1)c1ccc(OCCN(C)C)cc1)c1ccc(N=S(=O)(F)N(C)Cc2cc(C)cc(C)n2)cc1	600.293
1	J16	-11.0714	CC/C(=C(\c1ccccc1)c1ccc(OCCN(C)C)cc1)c1ccc(NS(=O)(=O)NCc2ccc(C(=O)O)s2)cc1	605.202
1	K16	-6.84248	CC/C(=C(\c1ccccc1)c1ccc(OCCN(C)C)cc1)c1ccc(NS(=O)(=O)NCCc2nc(-c3ccccc3)cs2)cc1	652.254
1	L16	-7.40262	CC/C(=C(\c1ccccc1)c1ccc(OCCN(C)C)cc1)c1ccc(NS(=O)(=O)NCCn2ccc3ccccc32)cc1	608.282
1	M16	-3.02148	CC/C(=C(\c1ccccc1)c1ccc(OCCN(C)C)cc1)c1ccc(N=S(=O)(F)N(C)Cc2cccc(-n3cccn3)c2)cc1	637.289
1	N16	-7.48629	CC/C(=C(\c1ccccc1)c1ccc(OCCN(C)C)cc1)c1ccc(NS(=O)(=O)NCc2ccccc2-n2cccn2)cc1	621.277
1	O16	1.36664	CC/C(=C(\c1ccccc1)c1ccc(OCCN(C)C)cc1)c1ccc(NS(=O)(=O)NCc2cccc3[nH]ccc23)cc1	594.266
1	B17	37.9916	CC/C(=C(\c1ccccc1)c1ccc(OCCN(C)C)cc1)c1ccc(N=S(=O)(F)N(C)Cc2nc3cc(C)ccc3[nH]2)cc1	625.289
1	C17	24.8923	CC/C(=C(\c1ccccc1)c1ccc(OCCN(C)C)cc1)c1ccc(NS(=O)(=O)NC(C)c2nc3cc(C)ccc3[nH]2)cc1	623.293
1	D17	19.8953	CC/C(=C(\c1ccccc1)c1ccc(OCCN(C)C)cc1)c1ccc(NS(=O)(=O)NC(CC)c2nc3cc(C)ccc3[nH]2)cc1	637.309
1	E17	1.05984	CC/C(=C(\c1ccccc1)c1ccc(OCCN(C)C)cc1)c1ccc(NS(=O)(=O)NC(c2nc3cc(C)ccc3[nH]2)C(C)C)cc1	651.324
1	F17	-3.00753	CC/C(=C(\c1ccccc1)c1ccc(OCCN(C)C)cc1)c1ccc(NS(=O)(=O)NCCCc2scnc2C)cc1	604.254
1	G17	-6.81227	CC/C(=C(\c1ccccc1)c1ccc(OCCN(C)C)cc1)c1ccc(N=S(=O)(F)N2CCCC(c3nc4ccccc4[nH]3)C2)cc1	651.304
1	H17	3.37708	CC/C(=C(\c1ccccc1)c1ccc(OCCN(C)C)cc1)c1ccc(N=S(=O)(F)N2CCCCC2c2nc3ccccc3[nH]2)cc1	651.304
1	I17	35.9544	CC/C(=C(\c1ccccc1)c1ccc(OCCN(C)C)cc1)c1ccc(N=S(=O)(F)N2CCC(C(=O)N3CCCC3)CC2)cc1	632.32
1	J17	0.925036	CC/C(=C(\c1ccccc1)c1ccc(OCCN(C)C)cc1)c1ccc(N=S(=O)(F)N2CCC(C(=O)N(CC)CC)CC2)cc1	634.335
1	K17	10.1649	CC/C(=C(\c1ccccc1)c1ccc(OCCN(C)C)cc1)c1ccc(NS(=O)(=O)NCc2nc(-c3ccc(F)cc3)cs2)cc1	656.229
1	L17	-5.95463	CC/C(=C(\c1ccccc1)c1ccc(OCCN(C)C)cc1)c1ccc(NS(=O)(=O)NC2CCN(C(=O)OC(C)(C)C)CC2)cc1	648.335
1	M17	16.3334	CC/C(=C(\c1ccccc1)c1ccc(OCCN(C)C)cc1)c1ccc(NS(=O)(=O)NCC2CCC2)cc1	533.271
1	N17	-3.36662	CC/C(=C(\c1ccccc1)c1ccc(OCCN(C)C)cc1)c1ccc(NS(=O)(=O)NCCC2=CCC3CC2C3(C)C)cc1	613.334
1	O17	-3.53978	CC/C(=C(\c1ccccc1)c1ccc(OCCN(C)C)cc1)c1ccc(NS(=O)(=O)NCCCc2ccncc2)cc1	584.282
1	B18	74.6535	CC/C(=C(\c1ccccc1)c1ccc(OCCN(C)C)cc1)c1ccc(NS(=O)(=O)NC2CCOC2)cc1	535.25
1	C18	2.6589	CC/C(=C(\c1ccccc1)c1ccc(OCCN(C)C)cc1)c1ccc(NS(=O)(=O)NCCCc2cccnc2)cc1	584.282
1	D18	23.0678	CC/C(=C(\c1ccccc1)c1ccc(OCCN(C)C)cc1)c1ccc(NS(=O)(=O)NC23CC4CC(CC(O)(C4)C2)C3)cc1	615.313
1	E18	8.47175	CC/C(=C(\c1ccccc1)c1ccc(OCCN(C)C)cc1)c1ccc(NS(=O)(=O)NC(C)Cc2cc(C)n[nH]2)cc1	587.293
1	F18	34.9132	CC/C(=C(\c1ccccc1)c1ccc(OCCN(C)C)cc1)c1ccc(NS(=O)(=O)NCCc2ccn[nH]2)cc1	559.262
1	G18	4.94709	CC/C(=C(\c1ccccc1)c1ccc(OCCN(C)C)cc1)c1ccc(NS(=O)(=O)NC(C2CC2)C2CC2)cc1	559.287
1	H18	-1.32713	CC/C(=C(\c1ccccc1)c1ccc(OCCN(C)C)cc1)c1ccc(N=S(=O)(F)N(C)C2CCOCC2)cc1	565.277
1	I18	-0.718182	CC/C(=C(\c1ccccc1)c1ccc(OCCN(C)C)cc1)c1ccc(NS(=O)(=O)NCc2cc(C)on2)cc1	560.246
1	J18	-2.38116	CC/C(=C(\c1ccccc1)c1ccc(OCCN(C)C)cc1)c1ccc(N=S(=O)(F)N(C)Cc2cc(C)on2)cc1	576.257
1	K18	4.9866	CC/C(=C(\c1ccccc1)c1ccc(OCCN(C)C)cc1)c1ccc(NS(=O)(=O)NC(C(=O)O)c2c(C)n[nH]c2C)cc1	617.267
1	L18	-3.00521	CC/C(=C(\c1ccccc1)c1ccc(OCCN(C)C)cc1)c1ccc(N=S(=O)(F)N(C)C2CCOC2)cc1	551.262
1	M18	-1.52003	CC/C(=C(\c1ccccc1)c1ccc(OCCN(C)C)cc1)c1ccc(NS(=O)(=O)NCC2(C)COC2)cc1	549.266
1	N18	6.753	CC/C(=C(\c1ccccc1)c1ccc(OCCN(C)C)cc1)c1ccc(NS(=O)(=O)NCCc2[nH]nc3c2CCCC3)cc1	613.309
1	O18	-0.898308	CC/C(=C(\c1ccccc1)c1ccc(OCCN(C)C)cc1)c1ccc(N=S(=O)(F)N2CCC(CO)C2)cc1	551.262
1	B19	-2.94013	CC/C(=C(\c1ccccc1)c1ccc(OCCN(C)C)cc1)c1ccc(N=S(=O)(F)N2CCCC(c3ccccc3)C2)cc1	611.298
1	C19	21.2503	CC/C(=C(\c1ccccc1)c1ccc(OCCN(C)C)cc1)c1ccc(N=S(=O)(F)N(C)Cc2ccc3nsnc3c2)cc1	629.229
1	D19	1.85356	CC/C(=C(\c1ccccc1)c1ccc(OCCN(C)C)cc1)c1ccc(NS(=O)(=O)NCCCn2nnc3ccccc32)cc1	624.288
1	E19	-7.10279	CC/C(=C(\c1ccccc1)c1ccc(OCCN(C)C)cc1)c1ccc(N=S(=O)(F)N(C)Cc2ccc(Oc3ccccc3)cc2)cc1	663.293
1	F19	-5.59438	CC/C(=C(\c1ccccc1)c1ccc(OCCN(C)C)cc1)c1ccc(N=S(=O)(F)N(C)Cc2cccc(C(F)(F)F)c2)cc1	639.254
1	G19	7.11093	C=CCC1(CC=C)CCCN1S(=O)(F)=Nc1ccc(/C(CC)=C(/c2ccccc2)c2ccc(OCCN(C)C)cc2)cc1	601.314
1	H19	12.1626	C=CCC1(CC=C)CCCCN1S(=O)(F)=Nc1ccc(/C(CC)=C(/c2ccccc2)c2ccc(OCCN(C)C)cc2)cc1	615.329
1	I19	8.8936	C=CC[C@H]1CC(C)=C[C@H](CC=C)N1S(=O)(F)=Nc1ccc(/C(CC)=C(/c2ccccc2)c2ccc(OCCN(C)C)cc2)cc1	627.329
1	J19	16.4729	C=CC[C@@H]1CC=C[C@@H](C)N1S(=O)(F)=Nc1ccc(/C(CC)=C(/c2ccccc2)c2ccc(OCCN(C)C)cc2)cc1	587.298
1	K19	11.4235	C=CC[C@@H]1CC=C[C@@H](c2ccccc2)N1S(=O)(F)=Nc1ccc(/C(CC)=C(/c2ccccc2)c2ccc(OCCN(C)C)cc2)cc1	649.314
1	L19	-2.73792	C=CCC(O)(CC=C)CNS(=O)(=O)Nc1ccc(/C(CC)=C(/c2ccccc2)c2ccc(OCCN(C)C)cc2)cc1	589.297
1	M19	-1.38058	C=CCC(O)(CC=C)C(C)NS(=O)(=O)Nc1ccc(/C(CC)=C(/c2ccccc2)c2ccc(OCCN(C)C)cc2)cc1	603.313
1	N19	-8.22887	CC/C(=C(\c1ccccc1)c1ccc(OCCN(C)C)cc1)c1ccc(NS(=O)(=O)NCc2ccc3ncccc3c2)cc1	606.266
1	O19	21.2747	CC/C(=C(\c1ccccc1)c1ccc(OCCN(C)C)cc1)c1ccc(N=S(=O)(F)N(CCCOC)Cc2ccc(C)cc2)cc1	643.324
1	B20	16.2149	CC/C(=C(\c1ccccc1)c1ccc(OCCN(C)C)cc1)c1ccc(N=S(=O)(F)N(CCCO)Cc2ccccc2OC)cc1	645.304
1	C20	23.1155	CC/C(=C(\c1ccccc1)c1ccc(OCCN(C)C)cc1)c1ccc(N=S(=O)(F)N(CCCO)Cc2ccc(OC)cc2)cc1	645.304
1	D20	5.23064	CC/C(=C(\c1ccccc1)c1ccc(OCCN(C)C)cc1)c1ccc(N=S(=O)(F)N(CCCOC)Cc2ccccc2)cc1	629.309
1	E20	0.786746	CC/C(=C(\c1ccccc1)c1ccc(OCCN(C)C)cc1)c1ccc(N=S(=O)(F)N(CCCOC)Cc2ccc(OC)cc2)cc1	659.319
1	F20	26.1578	CC/C(=C(\c1ccccc1)c1ccc(OCCN(C)C)cc1)c1ccc(N=S(=O)(F)N(C)CCCn2nc(C)cc2C)cc1	617.32
1	G20	8.97843	CC/C(=C(\c1ccccc1)c1ccc(OCCN(C)C)cc1)c1ccc(NS(=O)(=O)NCCCc2c(C)n[nH]c2C)cc1	601.309
1	H20	0.0848337	CC/C(=C(\c1ccccc1)c1ccc(OCCN(C)C)cc1)c1ccc(N=S(=O)(F)N(C)CCCc2c(C)n[nH]c2C)cc1	617.32
1	I20	7.10628	CC/C(=C(\c1ccccc1)c1ccc(OCCN(C)C)cc1)c1ccc(NS(=O)(=O)NC(C)c2ccc(C)c(C)c2)cc1	597.303
1	J20	1.13189	CC/C(=C(\c1ccccc1)c1ccc(OCCN(C)C)cc1)c1ccc(NS(=O)(=O)NC(C)c2cc(C)ccc2C)cc1	597.303
1	K20	-9.30266	CC/C(=C(\c1ccccc1)c1ccc(OCCN(C)C)cc1)c1ccc(NS(=O)(=O)NCC2CC(=O)N(C)C2)cc1	576.277
1	L20	-10.6705	CC/C(=C(\c1ccccc1)c1ccc(OCCN(C)C)cc1)c1ccc(N=S(=O)(F)N(C)CC2CC(=O)N(C)C2)cc1	592.288
1	M20	27.1189	CC/C(=C(\c1ccccc1)c1ccc(OCCN(C)C)cc1)c1ccc(NS(=O)(=O)NCC2CC(=O)N(c3ccccc3)C2)cc1	638.293
1	N20	-10.237	CC/C(=C(\c1ccccc1)c1ccc(OCCN(C)C)cc1)c1ccc(NS(=O)(=O)NCCc2nc3ccc(F)cc3[nH]2)cc1	627.268
1	O20	-4.2289	CC/C(=C(\c1ccccc1)c1ccc(OCCN(C)C)cc1)c1ccc(NS(=O)(=O)NCCc2nc3ccc(C)c(C)c3[nH]2)cc1	637.309
1	B21	8.67047	CC/C(=C(\c1ccccc1)c1ccc(OCCN(C)C)cc1)c1ccc(N=S(=O)(F)N(C)Cc2cnc3ccccc3c2)cc1	622.278
1	C21	24.9597	CCOc1ccc(C(C)NS(=O)(=O)Nc2ccc(/C(CC)=C(/c3ccccc3)c3ccc(OCCN(C)C)cc3)cc2)cc1	613.297
1	D21	17.2968	CC/C(=C(\c1ccccc1)c1ccc(OCCN(C)C)cc1)c1ccc(NS(=O)(=O)NCc2cnn(-c3ccc(F)cc3)c2)cc1	639.268
1	E21	12.3009	CC/C(=C(\c1ccccc1)c1ccc(OCCN(C)C)cc1)c1ccc(N=S(=O)(F)N(C)Cc2cnn(-c3ccc(F)cc3)c2)cc1	655.279
1	F21	-6.26259	CC/C(=C(\c1ccccc1)c1ccc(OCCN(C)C)cc1)c1ccc(NS(=O)(=O)NCc2cnn(-c3cccc(F)c3)c2)cc1	639.268
1	G21	1.50493	CC/C(=C(\c1ccccc1)c1ccc(OCCN(C)C)cc1)c1ccc(NS(=O)(=O)NC(c2ccccc2)c2ccco2)cc1	621.266
1	H21	17.1085	CC/C(=C(\c1ccccc1)c1ccc(OCCN(C)C)cc1)c1ccc(NS(=O)(=O)NCc2n[nH]c3c2CCC3)cc1	585.277
1	I21	-5.69083	CC/C(=C(\c1ccccc1)c1ccc(OCCN(C)C)cc1)c1ccc(NS(=O)(=O)NCc2n[nH]c3c2CCCCC3)cc1	613.309
1	J21	2.28005	CC/C(=C(\c1ccccc1)c1ccc(OCCN(C)C)cc1)c1ccc(NS(=O)(=O)NCc2cnn(-c3ccccc3C)c2)cc1	635.293
1	K21	-9.77099	CC/C(=C(\c1ccccc1)c1ccc(OCCN(C)C)cc1)c1ccc(N=S(=O)(F)N(C)Cc2cnn(-c3ccccc3C)c2)cc1	651.304
1	L21	-10.0696	CC/C(=C(\c1ccccc1)c1ccc(OCCN(C)C)cc1)c1ccc(NS(=O)(=O)NCc2cnn(-c3cccc(C)c3)c2)cc1	635.293
1	M21	-4.18939	CC/C(=C(\c1ccccc1)c1ccc(OCCN(C)C)cc1)c1ccc(N=S(=O)(F)N(C)Cc2cnn(-c3cccc(C)c3)c2)cc1	651.304
1	N21	-3.67342	CC/C(=C(\c1ccccc1)c1ccc(OCCN(C)C)cc1)c1ccc(NS(=O)(=O)NCc2cnn(-c3cccc(OC)c3)c2)cc1	651.288
1	O21	15.1167	CC/C(=C(\c1ccccc1)c1ccc(OCCN(C)C)cc1)c1ccc(N=S(=O)(F)N(C)Cc2cnn(-c3cccc(OC)c3)c2)cc1	667.299
1	B22	19.6094	CC/C(=C(\c1ccccc1)c1ccc(OCCN(C)C)cc1)c1ccc(N=S(=O)(F)N(C)Cc2n[nH]c3c2CCCC3)cc1	615.304
1	C22	37.8777	CC/C(=C(\c1ccccc1)c1ccc(OCCN(C)C)cc1)c1ccc(N=S(=O)(F)N(C)Cc2csc(C(C)C)n2)cc1	620.265
1	D22	8.01272	CC/C(=C(\c1ccccc1)c1ccc(OCCN(C)C)cc1)c1ccc(NS(=O)(=O)NCC2=CSC3=NCCN23)cc1	603.234
1	E22	36.8411	CC/C(=C(\c1ccccc1)c1ccc(OCCN(C)C)cc1)c1ccc(NS(=O)(=O)NCCc2cscn2)cc1	576.223
1	F22	22.3926	CC/C(=C(\c1ccccc1)c1ccc(OCCN(C)C)cc1)c1ccc(NS(=O)(=O)NCCc2nc(C)cs2)cc1	590.239
1	G22	28.6018	CC/C(=C(\c1ccccc1)c1ccc(OCCN(C)C)cc1)c1ccc(N=S(=O)(F)N2CCCC2c2nc3c(C)cccc3[nH]2)cc1	651.304
1	H22	5.10862	CC/C(=C(\c1ccccc1)c1ccc(OCCN(C)C)cc1)c1ccc(N=S(=O)(F)N2CCNC(=O)C2CC(=O)O)cc1	608.247
1	I22	1.73735	CC/C(=C(\c1ccccc1)c1ccc(OCCN(C)C)cc1)c1ccc(NS(=O)(=O)NCCC(C)c2ccccc2)cc1	597.303
1	J22	23.8383	CC/C(=C(\c1ccccc1)c1ccc(OCCN(C)C)cc1)c1ccc(N=S(=O)(F)N2CCC(CN3CCCC3=O)CC2)cc1	632.32
1	K22	-6.32883	CC/C(=C(\c1ccccc1)c1ccc(OCCN(C)C)cc1)c1ccc(NS(=O)(=O)NC2CC(C)(C)CC(C)(C)C2)cc1	603.349
1	L22	4.94244	CC/C(=C(\c1ccccc1)c1ccc(OCCN(C)C)cc1)c1ccc(NS(=O)(=O)NC2CC(C)(C)Oc3ccccc32)cc1	625.297
1	M22	-6.73905	CCOCC1CCN(S(=O)(F)=Nc2ccc(/C(CC)=C(/c3ccccc3)c3ccc(OCCN(C)C)cc3)cc2)CC1	593.309
1	N22	-4.92501	CC/C(=C(\c1ccccc1)c1ccc(OCCN(C)C)cc1)c1ccc(N=S(=O)(F)N2CCCCC2CCCOC)cc1	607.324
1	O22	-4.61937	CC/C(=C(\c1ccccc1)c1ccc(OCCN(C)C)cc1)c1ccc(N=S(=O)(F)N2CCCC(CCCOC)C2)cc1	607.324
2	B02	8.10965	CC/C(=C(\c1ccccc1)c1ccc(OCCN(C)C)cc1)c1ccc(NS(=O)(=O)NCc2sccc2C)cc1	575.228
2	C02	23.7187	CC/C(=C(\c1ccccc1)c1ccc(OCCN(C)C)cc1)c1ccc(NS(=O)(=O)NC(C)CCn2cccn2)cc1	587.293
2	D02	28.7269	CC/C(=C(\c1ccccc1)c1ccc(OCCN(C)C)cc1)c1ccc(NS(=O)(=O)NC(C)C2CC2)cc1	533.271
2	E02	-22.887	CC/C(=C(\c1ccccc1)c1ccc(OCCN(C)C)cc1)c1ccc(NS(=O)(=O)NC(C)c2ccc(OC)c(F)c2)cc1	617.272
2	F02	-15.0355	CC/C(=C(\c1ccccc1)c1ccc(OCCN(C)C)cc1)c1ccc(NS(=O)(=O)NC(C)c2ccc3cc(OC)ccc3c2)cc1	649.297
2	G02	4.99599	CC/C(=C(\c1ccccc1)c1ccc(OCCN(C)C)cc1)c1ccc(NS(=O)(=O)NCCc2ccc3ccccc3c2)cc1	619.287
2	H02	4.47003	CC/C(=C(\c1ccccc1)c1ccc(OCCN(C)C)cc1)c1ccc(NS(=O)(=O)NCCc2c(OC)ccc3ccccc23)cc1	649.297
2	I02	-12.8923	CC/C(=C(\c1ccccc1)c1ccc(OCCN(C)C)cc1)c1ccc(N=S(=O)(F)N2CCCC(c3ccc(Cl)cc3)C2)cc1	645.259
2	J02	-5.12646	CC/C(=C(\c1ccccc1)c1ccc(OCCN(C)C)cc1)c1ccc(N=S(=O)(F)N(CCOC)Cc2ccc(F)cc2)cc1	633.284
2	K02	2.9098	CC/C(=C(\c1ccccc1)c1ccc(OCCN(C)C)cc1)c1ccc(N=S(=O)(F)N(CCCO)Cc2ccc(F)cc2)cc1	633.284
2	L02	-10.8659	CC/C(=C(\c1ccccc1)c1ccc(OCCN(C)C)cc1)c1ccc(N=S(=O)(F)N(CCCO)Cc2ccc(Cl)cc2)cc1	649.254
2	M02	-6.9354	CC/C(=C(\c1ccccc1)c1ccc(OCCN(C)C)cc1)c1ccc(N=S(=O)(F)N(CCCO)Cc2ccccc2Cl)cc1	649.254
2	N02	-6.6133	CCOc1ccc(CN(CCOC)S(=O)(F)=Nc2ccc(/C(CC)=C(/c3ccccc3)c3ccc(OCCN(C)C)cc3)cc2)cc1	659.319
2	O02	9.34642	CC/C(=C(\c1ccccc1)c1ccc(OCCN(C)C)cc1)c1ccc(NS(=O)(=O)NCC[C@@H]2C[C@@H]3C=C[C@H]2C3)cc1	585.303
2	B03	9.04062	CC/C(=C(\c1ccccc1)c1ccc(OCCN(C)C)cc1)c1ccc(N=S(=O)(F)N(C)Cc2nc3cccc(C)c3[nH]2)cc1	625.289
2	C03	10.2434	CC/C(=C(\c1ccccc1)c1ccc(OCCN(C)C)cc1)c1ccc(N=S(=O)(F)N(C)Cc2nc3cc(C)c(C)cc3[nH]2)cc1	639.304
2	D03	-2.79971	CC/C(=C(\c1ccccc1)c1ccc(OCCN(C)C)cc1)c1ccc(N=S(=O)(F)N(C)Cc2ccc(OC)c(OC)c2)cc1	631.288
2	E03	-5.27053	CC/C(=C(\c1ccccc1)c1ccc(OCCN(C)C)cc1)c1ccc(N=S(=O)(F)N(CCO)Cc2ccc(OC)cc2)cc1	631.288
2	F03	-12.9738	CC/C(=C(\c1ccccc1)c1ccc(OCCN(C)C)cc1)c1ccc(N=S(=O)(F)N(CCOC)Cc2ccc(Cl)cc2)cc1	649.254
2	G03	-2.37704	CC/C(=C(\c1ccccc1)c1ccc(OCCN(C)C)cc1)c1ccc(N=S(=O)(F)N(CCCOC)Cc2cccc(OC)c2)cc1	659.319
2	H03	0.573533	CC/C(=C(\c1ccccc1)c1ccc(OCCN(C)C)cc1)c1ccc(N=S(=O)(F)N(CCO)Cc2ccc(F)cc2)cc1	619.268
2	I03	9.87646	CC/C(=C(\c1ccccc1)c1ccc(OCCN(C)C)cc1)c1ccc(N=S(=O)(F)N(CCOC)Cc2ccccc2OC)cc1	645.304
2	J03	4.93891	CC/C(=C(\c1ccccc1)c1ccc(OCCN(C)C)cc1)c1ccc(N=S(=O)(F)N(CCCOC)Cc2ccc(F)cc2)cc1	647.299
2	K03	7.71008	CC/C(=C(\c1ccccc1)c1ccc(OCCN(C)C)cc1)c1ccc(N=S(=O)(F)N(CCCOC)Cc2ccccc2OC)cc1	659.319
2	L03	1.67983	CC/C(=C(\c1ccccc1)c1ccc(OCCN(C)C)cc1)c1ccc(N=S(=O)(F)N(CCOC)Cc2cccc(OC)c2)cc1	645.304
2	M03	7.6231	CC/C(=C(\c1ccccc1)c1ccc(OCCN(C)C)cc1)c1ccc(N=S(=O)(F)N(CCCO)Cc2ccc(C)cc2)cc1	629.309
2	N03	-0.778755	CC/C(=C(\c1ccccc1)c1ccc(OCCN(C)C)cc1)c1ccc(N=S(=O)(F)N(C)Cc2ccccn2)cc1	572.262
2	O03	-4.25121	CC/C(=C(\c1ccccc1)c1ccc(OCCN(C)C)cc1)c1ccc(N=S(=O)(F)N(C)C(C)c2ccccc2OC)cc1	615.293
2	B04	-11.8743	CC/C(=C(\c1ccccc1)c1ccc(OCCN(C)C)cc1)c1ccc(N=S(=O)(F)N(C)C(C)c2cccc(OC)c2)cc1	615.293
2	C04	18.6602	CC/C(=C(\c1ccccc1)c1ccc(OCCN(C)C)cc1)c1ccc(N=S(=O)(F)N(C)C(C)c2ccc(OC)cc2)cc1	615.293
2	D04	-8.96044	CC/C(=C(\c1ccccc1)c1ccc(OCCN(C)C)cc1)c1ccc(N=S(=O)(F)N(C)Cc2ccc(C)o2)cc1	575.262
2	E04	4.17646	CC/C(=C(\c1ccccc1)c1ccc(OCCN(C)C)cc1)c1ccc(NS(=O)(=O)NCCc2cccn2C)cc1	572.282
2	F04	-8.34341	CC/C(=C(\c1ccccc1)c1ccc(OCCN(C)C)cc1)c1ccc(NS(=O)(=O)NCCc2cnn(-c3ccccc3)c2)cc1	635.293
2	G04	1.69342	CC/C(=C(\c1ccccc1)c1ccc(OCCN(C)C)cc1)c1ccc(NS(=O)(=O)NCc2c[nH]nc2-c2ccc(Cl)cc2)cc1	655.238
2	H04	4.48905	CC/C(=C(\c1ccccc1)c1ccc(OCCN(C)C)cc1)c1ccc(NS(=O)(=O)NCc2c[nH]nc2-c2ccc(F)cc2)cc1	639.268
2	I04	-1.31423	CC/C(=C(\c1ccccc1)c1ccc(OCCN(C)C)cc1)c1ccc(NS(=O)(=O)NCc2c[nH]nc2-c2ccc(OC)cc2)cc1	651.288
2	J04	2.80787	CC/C(=C(\c1ccccc1)c1ccc(OCCN(C)C)cc1)c1ccc(NS(=O)(=O)NCCCc2ccccn2)cc1	584.282
2	K04	-6.3211	CC/C(=C(\c1ccccc1)c1ccc(OCCN(C)C)cc1)c1ccc(NS(=O)(=O)NCCC2CC=CCC2)cc1	573.303
2	L04	7.92346	CC/C(=C(\c1ccccc1)c1ccc(OCCN(C)C)cc1)c1ccc(NS(=O)(=O)NCc2cc(C)n[nH]2)cc1	559.262
2	M04	7.65028	CC/C(=C(\c1ccccc1)c1ccc(OCCN(C)C)cc1)c1ccc(N=S(=O)(F)N(Cc2ccco2)Cc2cccs2)cc1	643.234
2	N04	2.64885	CC/C(=C(\c1ccccc1)c1ccc(OCCN(C)C)cc1)c1ccc(N=S(=O)(F)N2CCCN(C(=O)c3ccco3)CC2)cc1	644.283
2	O04	1.53848	CC/C(=C(\c1ccccc1)c1ccc(OCCN(C)C)cc1)c1ccc(NS(=O)(=O)NCc2ccc(-c3ccc(Cl)cc3)o2)cc1	655.227
2	B05	9.35321	CC/C(=C(\c1ccccc1)c1ccc(OCCN(C)C)cc1)c1ccc(NS(=O)(=O)NCCCn2cncn2)cc1	574.273
2	C05	16.5414	CC/C(=C(\c1ccccc1)c1ccc(OCCN(C)C)cc1)c1ccc(N=S(=O)(F)N(C)CCc2ccncc2)cc1	586.278
2	D05	-3.01309	CC/C(=C(\c1ccccc1)c1ccc(OCCN(C)C)cc1)c1ccc(N=S(=O)(F)N2CCCC(c3ccccc3C)C2)cc1	625.314
2	E05	-11.3918	CC/C(=C(\c1ccccc1)c1ccc(OCCN(C)C)cc1)c1ccc(N=S(=O)(F)N2CCCC(c3cccc(C)c3)C2)cc1	625.314
2	F05	-15.291	CC/C(=C(\c1ccccc1)c1ccc(OCCN(C)C)cc1)c1ccc(N=S(=O)(F)N2CCCC2CC(=O)O)cc1	579.257
2	G05	6.79542	CC/C(=C(\c1ccccc1)c1ccc(OCCN(C)C)cc1)c1ccc(NS(=O)(=O)NCCCOc2cccnc2)cc1	600.277
2	H05	-1.45422	CC/C(=C(\c1ccccc1)c1ccc(OCCN(C)C)cc1)c1ccc(NS(=O)(=O)NCC(C)Oc2cccnc2)cc1	600.277
2	I05	7.25886	CC/C(=C(\c1ccccc1)c1ccc(OCCN(C)C)cc1)c1ccc(NS(=O)(=O)NCc2cc(CC)no2)cc1	574.261
2	J05	-5.90929	CC/C(=C(\c1ccccc1)c1ccc(OCCN(C)C)cc1)c1ccc(NS(=O)(=O)NCCc2n[nH]c(=O)[nH]2)cc1	576.252
2	K05	-8.35157	CC/C(=C(\c1ccccc1)c1ccc(OCCN(C)C)cc1)c1ccc(NS(=O)(=O)NCCSc2ccccn2)cc1	602.239
2	L05	14.4416	CC/C(=C(\c1ccccc1)c1ccc(OCCN(C)C)cc1)c1ccc(N=S(=O)(F)N2CCCC2c2nccs2)cc1	604.234
2	M05	3.90329	CC/C(=C(\c1ccccc1)c1ccc(OCCN(C)C)cc1)c1ccc(N=S(=O)(F)N2CCNC(=O)C2CC(=O)OC)cc1	622.263
2	N05	16.131	CC/C(=C(\c1ccccc1)c1ccc(OCCN(C)C)cc1)c1ccc(NS(=O)(=O)NCc2nccn2CC)cc1	573.277
2	O05	18.9225	CC/C(=C(\c1ccccc1)c1ccc(OCCN(C)C)cc1)c1ccc(N=S(=O)(F)N(C)Cc2nccn2CC)cc1	589.289
2	B06	12.7876	CC/C(=C(\c1ccccc1)c1ccc(OCCN(C)C)cc1)c1ccc(NS(=O)(=O)NC(C)Cn2cccn2)cc1	573.277
2	C06	11.7248	CC/C(=C(\c1ccccc1)c1ccc(OCCN(C)C)cc1)c1ccc(N=S(=O)(F)N2CCC(Oc3ccccc3Cl)CC2)cc1	661.254
2	D06	-8.21566	CC/C(=C(\c1ccccc1)c1ccc(OCCN(C)C)cc1)c1ccc(N=S(=O)(F)N2CCC(Oc3ccc(F)cc3)CC2)cc1	645.284
2	E06	-11.805	CC/C(=C(\c1ccccc1)c1ccc(OCCN(C)C)cc1)c1ccc(N=S(=O)(F)N2CCC(Oc3ccc(C)cc3)CC2)cc1	641.309
2	F06	-9.07596	CC/C(=C(\c1ccccc1)c1ccc(OCCN(C)C)cc1)c1ccc(N=S(=O)(F)N2CCC(Oc3cccc(C)c3)CC2)cc1	641.309
2	G06	15.3223	CC/C(=C(\c1ccccc1)c1ccc(OCCN(C)C)cc1)c1ccc(N=S(=O)(F)N2CCC(Sc3cccc(C)c3)CC2)cc1	657.286
2	H06	14.1671	CC/C(=C(\c1ccccc1)c1ccc(OCCN(C)C)cc1)c1ccc(N=S(=O)(F)N2CCC(Oc3ccccc3C)CC2)cc1	641.309
2	I06	9.91859	CC/C(=C(\c1ccccc1)c1ccc(OCCN(C)C)cc1)c1ccc(N=S(=O)(F)N2CCC(Sc3ccccc3C)CC2)cc1	657.286
2	J06	9.15615	CC/C(=C(\c1ccccc1)c1ccc(OCCN(C)C)cc1)c1ccc(NS(=O)(=O)NCCCn2ccnc2CC)cc1	601.309
2	K06	-11.9056	CC/C(=C(\c1ccccc1)c1ccc(OCCN(C)C)cc1)c1ccc(N=S(=O)(F)N2CCC(Oc3ccccc3OC)CC2)cc1	657.304
2	L06	7.14606	CC/C(=C(\c1ccccc1)c1ccc(OCCN(C)C)cc1)c1ccc(N=S(=O)(F)N2CCCC(COc3cccc(F)c3)C2)cc1	659.299
2	M06	14.2745	CC/C(=C(\c1ccccc1)c1ccc(OCCN(C)C)cc1)c1ccc(NS(=O)(=O)NCCCn2ccnc2C(C)C)cc1	615.324
2	N06	6.31974	CC/C(=C(\c1ccccc1)c1ccc(OCCN(C)C)cc1)c1ccc(N=S(=O)(F)N2CCCC(COc3ccc(C)cc3)C2)cc1	655.324
2	O06	0.0380543	CC/C(=C(\c1ccccc1)c1ccc(OCCN(C)C)cc1)c1ccc(N=S(=O)(F)N2CCCC(COc3cccc(OC)c3)C2)cc1	671.319
2	B07	1.6676	CC/C(=C(\c1ccccc1)c1ccc(OCCN(C)C)cc1)c1ccc(N=S(=O)(F)N2CCCC(COc3ccc(OC)cc3)C2)cc1	671.319
2	C07	17.6151	CC/C(=C(\c1ccccc1)c1ccc(OCCN(C)C)cc1)c1ccc(N=S(=O)(F)N(CCO)Cc2ccccc2Cl)cc1	635.238
2	D07	10.7001	CC/C(=C(\c1ccccc1)c1ccc(OCCN(C)C)cc1)c1ccc(NS(=O)(=O)NC(CCn2cncn2)c2ccccc2)cc1	650.304
2	E07	-7.00608	CC/C(=C(\c1ccccc1)c1ccc(OCCN(C)C)cc1)c1ccc(NS(=O)(=O)NC(CCn2ccnc2C)c2ccccc2)cc1	663.324
2	F07	-2.04542	CC/C(=C(\c1ccccc1)c1ccc(OCCN(C)C)cc1)c1ccc(NS(=O)(=O)NCCSc2nnnn2C)cc1	607.24
2	G07	4.18734	CC/C(=C(\c1ccccc1)c1ccc(OCCN(C)C)cc1)c1ccc(NS(=O)(=O)NC(CC(=O)O)c2ccc(Br)o2)cc1	681.151
2	H07	4.15608	CC/C(=C(\c1ccccc1)c1ccc(OCCN(C)C)cc1)c1ccc(NS(=O)(=O)NC(CC(=O)O)c2ccc(CC)cc2)cc1	641.292
2	I07	1.07911	CCOc1ccccc1C(CC(=O)O)NS(=O)(=O)Nc1ccc(/C(CC)=C(/c2ccccc2)c2ccc(OCCN(C)C)cc2)cc1	657.287
2	J07	15.9285	CC/C(=C(\c1ccccc1)c1ccc(OCCN(C)C)cc1)c1ccc(N=S(=O)(F)N(C)CCc2nc3ccccc3[nH]2)cc1	625.289
2	K07	-0.0516452	CC/C(=C(\c1ccccc1)c1ccc(OCCN(C)C)cc1)c1ccc(NS(=O)(=O)NCc2nc3ccccc3c(=O)[nH]2)cc1	623.257
2	L07	21.7086	CC/C(=C(\c1ccccc1)c1ccc(OCCN(C)C)cc1)c1ccc(NS(=O)(=O)NC2CCc3[nH]ncc3C2)cc1	585.277
2	M07	20.8579	CC/C(=C(\c1ccccc1)c1ccc(OCCN(C)C)cc1)c1ccc(N=S(=O)(F)N2CCC(COC)C2)cc1	565.277
2	N07	1.15386	CC/C(=C(\c1ccccc1)c1ccc(OCCN(C)C)cc1)c1ccc(N=S(=O)(F)N2CCCCC2CCc2ccccc2)cc1	639.329
2	O07	8.19799	CC/C(=C(\c1ccccc1)c1ccc(OCCN(C)C)cc1)c1ccc(N=S(=O)(F)N2CCCCC2CCc2ccccn2)cc1	640.325
2	B08	22.0552	CC/C(=C(\c1ccccc1)c1ccc(OCCN(C)C)cc1)c1ccc(N=S(=O)(F)N2CCCCC2CCc2cccs2)cc1	645.286
2	C08	20.8415	CC/C(=C(\c1ccccc1)c1ccc(OCCN(C)C)cc1)c1ccc(N=S(=O)(F)N(C)Cc2cccc(-n3nc(C)cc3C)c2)cc1	665.32
2	D08	5.35343	CC/C(=C(\c1ccccc1)c1ccc(OCCN(C)C)cc1)c1ccc(NS(=O)(=O)NCc2nnc3n2CCCC3)cc1	600.288
2	E08	-9.50815	CC/C(=C(\c1ccccc1)c1ccc(OCCN(C)C)cc1)c1ccc(NS(=O)(=O)NCc2nnc3n2CCCCC3)cc1	614.304
2	F08	-1.08727	CC/C(=C(\c1ccccc1)c1ccc(OCCN(C)C)cc1)c1ccc(N=S(=O)(F)N2CCC(C(N)=S)CC2)cc1	594.25
2	G08	29.488	CC/C(=C(\c1ccccc1)c1ccc(OCCN(C)C)cc1)c1ccc(N=S(=O)(F)N2CCC3(CCOC3)C2)cc1	577.277
2	H08	2.22482	CC/C(=C(\c1ccccc1)c1ccc(OCCN(C)C)cc1)c1ccc(NS(=O)(=O)NCCn2[nH]c(=O)ccc2=O)cc1	603.252
2	I08	2.86495	CC/C(=C(\c1ccccc1)c1ccc(OCCN(C)C)cc1)c1ccc(NS(=O)(=O)NCCn2[nH]c(=O)c3ccccc3c2=O)cc1	653.267
2	J08	10.4011	CC/C(=C(\c1ccccc1)c1ccc(OCCN(C)C)cc1)c1ccc(NS(=O)(=O)NCCc2nc(C)c(Cl)s2)cc1	624.2
2	K08	-2.64342	CC/C(=C(\c1ccccc1)c1ccc(OCCN(C)C)cc1)c1ccc(NS(=O)(=O)NCCc2nc(C)c(C(=O)O)s2)cc1	634.228
2	L08	5.06123	CC/C(=C(\c1ccccc1)c1ccc(OCCN(C)C)cc1)c1ccc(NS(=O)(=O)NCc2csc(N)n2)cc1	577.218
2	M08	8.42632	CC/C(=C(\c1ccccc1)c1ccc(OCCN(C)C)cc1)c1ccc(NS(=O)(=O)NCCCc2csc(N)n2)cc1	605.249
2	N08	14.6699	CC/C(=C(\c1ccccc1)c1ccc(OCCN(C)C)cc1)c1ccc(N=S(=O)(F)N2CCCC2c2nonc2C)cc1	603.268
2	O08	16.0861	CC/C(=C(\c1ccccc1)c1ccc(OCCN(C)C)cc1)c1ccc(NS(=O)(=O)NCc2cc(C(C)(C)C)n[nH]2)cc1	601.309
2	B09	-0.353362	CC/C(=C(\c1ccccc1)c1ccc(OCCN(C)C)cc1)c1ccc(N=S(=O)(F)N2CCC(Cc3ccc(F)cc3)CC2)cc1	643.304
2	C09	15.9978	CC/C(=C(\c1ccccc1)c1ccc(OCCN(C)C)cc1)c1ccc(NS(=O)(=O)NCc2noc(-c3ccccc3)n2)cc1	623.257
2	D09	12.3024	CC/C(=C(\c1ccccc1)c1ccc(OCCN(C)C)cc1)c1ccc(N=S(=O)(F)N(C)Cc2ccncc2C)cc1	586.278
2	E09	-6.25178	CC/C(=C(\c1ccccc1)c1ccc(OCCN(C)C)cc1)c1ccc(N=S(=O)(F)N(Cc2ccccc2)Cc2cccc(C)n2)cc1	662.309
2	F09	2.64749	CC/C(=C(\c1ccccc1)c1ccc(OCCN(C)C)cc1)c1ccc(N=S(=O)(F)N(Cc2ncccc2C)C(C)C)cc1	614.309
2	G09	16.9029	CC/C(=C(\c1ccccc1)c1ccc(OCCN(C)C)cc1)c1ccc(NS(=O)(=O)NC(C)c2ccc(-n3cncn3)cc2)cc1	636.288
2	H09	14.1277	CC/C(=C(\c1ccccc1)c1ccc(OCCN(C)C)cc1)c1ccc(N=S(=O)(F)N(Cc2ccccn2)CC2CCCO2)cc1	642.304
2	I09	10.1456	CC/C(=C(\c1ccccc1)c1ccc(OCCN(C)C)cc1)c1ccc(N=S(=O)(F)N(Cc2ccncc2)CC2CCCO2)cc1	642.304
2	J09	16.1908	CC/C(=C(\c1ccccc1)c1ccc(OCCN(C)C)cc1)c1ccc(N=S(=O)(F)N2CCc3nc[nH]c3C2c2ccccn2)cc1	650.284
2	K09	7.95472	CC/C(=C(\c1ccccc1)c1ccc(OCCN(C)C)cc1)c1ccc(N=S(=O)(F)N2CCc3nc[nH]c3C2c2ccncc2)cc1	650.284
2	L09	5.17675	CC/C(=C(\c1ccccc1)c1ccc(OCCN(C)C)cc1)c1ccc(N=S(=O)(F)N2CCc3nc[nH]c3C2c2cccnc2)cc1	650.284
2	M09	-3.7035	CC/C(=C(\c1ccccc1)c1ccc(OCCN(C)C)cc1)c1ccc(N=S(=O)(F)N(C)CCn2ccnc2C)cc1	589.289
2	N09	5.28955	CC/C(=C(\c1ccccc1)c1ccc(OCCN(C)C)cc1)c1ccc(N=S(=O)(F)N(C)CCn2ccnc2)cc1	575.273
2	O09	2.57546	CC/C(=C(\c1ccccc1)c1ccc(OCCN(C)C)cc1)c1ccc(NS(=O)(=O)NCc2nc(-c3ccncc3)n[nH]2)cc1	623.268
2	B10	13.633	CC/C(=C(\c1ccccc1)c1ccc(OCCN(C)C)cc1)c1ccc(N=S(=O)(F)N2CCC(C3CCCCC3)C2)cc1	603.329
2	C10	26.407	CC/C(=C(\c1ccccc1)c1ccc(OCCN(C)C)cc1)c1ccc(NS(=O)(=O)NCc2cnn(C(C)C)c2)cc1	587.293
2	D10	1.43927	CC/C(=C(\c1ccccc1)c1ccc(OCCN(C)C)cc1)c1ccc(N=S(=O)(F)N(CC)Cc2c(C)nn(C)c2C)cc1	617.32
2	E10	-20.8728	CC/C(=C(\c1ccccc1)c1ccc(OCCN(C)C)cc1)c1ccc(N=S(=O)(F)N(Cc2c(C)nn(CC)c2C)C(C)C)cc1	645.351
2	F10	-7.354	CC/C(=C(\c1ccccc1)c1ccc(OCCN(C)C)cc1)c1ccc(N=S(=O)(F)N(CC)Cc2cnn(C)c2)cc1	589.289
2	G10	23.0582	CC/C(=C(\c1ccccc1)c1ccc(OCCN(C)C)cc1)c1ccc(N=S(=O)(F)N(CC)Cc2c(C)nn(CC)c2C)cc1	631.336
2	H10	21.4735	CC/C(=C(\c1ccccc1)c1ccc(OCCN(C)C)cc1)c1ccc(N=S(=O)(F)N(CC)Cc2cnn(CC)c2)cc1	603.304
2	I10	23.7187	CC/C(=C(\c1ccccc1)c1ccc(OCCN(C)C)cc1)c1ccc(N=S(=O)(F)N(Cc2cnn(CC)c2)C(C)C)cc1	617.32
2	J10	16.6284	CC/C(=C(\c1ccccc1)c1ccc(OCCN(C)C)cc1)c1ccc(N=S(=O)(F)N(CCOC)Cc2c(C)nn(CC)c2C)cc1	661.346
2	K10	2.27782	CC/C(=C(\c1ccccc1)c1ccc(OCCN(C)C)cc1)c1ccc(N=S(=O)(F)N(Cc2c(C)nn(C)c2C)CC(C)C)cc1	645.351
2	L10	4.13161	CC/C(=C(\c1ccccc1)c1ccc(OCCN(C)C)cc1)c1ccc(N=S(=O)(F)N(Cc2cnn(CC)c2)CC(C)C)cc1	631.336
2	M10	19.2038	CC/C(=C(\c1ccccc1)c1ccc(OCCN(C)C)cc1)c1ccc(N=S(=O)(F)N(CCOC)Cc2cnn(CC)c2)cc1	633.315
2	N10	-3.60021	CC/C(=C(\c1ccccc1)c1ccc(OCCN(C)C)cc1)c1ccc(N=S(=O)(F)N(CC)CCc2nc3c(C)cccc3[nH]2)cc1	653.32
2	O10	13.9972	CC/C(=C(\c1ccccc1)c1ccc(OCCN(C)C)cc1)c1ccc(N=S(=O)(F)N(CC)CCc2nc3cc(C)ccc3[nH]2)cc1	653.32
2	B11	22.9169	CC/C(=C(\c1ccccc1)c1ccc(OCCN(C)C)cc1)c1ccc(N=S(=O)(F)N(C)CCC2CCOCC2)cc1	593.309
2	C11	5.08705	CC/C(=C(\c1ccccc1)c1ccc(OCCN(C)C)cc1)c1ccc(NS(=O)(=O)NCC2CC(=O)N(C(C)(C)C)C2)cc1	618.324
2	D11	10.3127	CC/C(=C(\c1ccccc1)c1ccc(OCCN(C)C)cc1)c1ccc(N=S(=O)(F)N(C)CC2CC(=O)N(C(C)(C)C)C2)cc1	634.335
2	E11	-14.3288	CC/C(=C(\c1ccccc1)c1ccc(OCCN(C)C)cc1)c1ccc(NS(=O)(=O)NCC2CC(=O)N(C3CC3)C2)cc1	602.293
2	F11	2.60944	CC/C(=C(\c1ccccc1)c1ccc(OCCN(C)C)cc1)c1ccc(NS(=O)(=O)NCC2CC(C)=NO2)cc1	562.261
2	G11	14.8317	CC/C(=C(\c1ccccc1)c1ccc(OCCN(C)C)cc1)c1ccc(NS(=O)(=O)NCc2cc(C(C)C)no2)cc1	588.277
2	H11	10.1401	CC/C(=C(\c1ccccc1)c1ccc(OCCN(C)C)cc1)c1ccc(NS(=O)(=O)NCC2CC(C(C)C)=NO2)cc1	590.293
2	I11	-4.37081	CC/C(=C(\c1ccccc1)c1ccc(OCCN(C)C)cc1)c1ccc(N=S(=O)(F)N(C)Cc2cc(C(C)C)no2)cc1	604.288
2	J11	11.0983	CC/C(=C(\c1ccccc1)c1ccc(OCCN(C)C)cc1)c1ccc(NS(=O)(=O)NCc2cc(-c3ccccn3)no2)cc1	623.257
2	K11	-1.548	CC/C(=C(\c1ccccc1)c1ccc(OCCN(C)C)cc1)c1ccc(NS(=O)(=O)NCc2cc(-c3cccnc3)no2)cc1	623.257
2	L11	6.73154	CC/C(=C(\c1ccccc1)c1ccc(OCCN(C)C)cc1)c1ccc(N=S(=O)(F)N2CCC(OCc3ccccn3)CC2)cc1	642.304
2	M11	9.4035	CC/C(=C(\c1ccccc1)c1ccc(OCCN(C)C)cc1)c1ccc(N=S(=O)(F)N2CCCC(OCc3ccccn3)C2)cc1	642.304
2	N11	7.8922	CC/C(=C(\c1ccccc1)c1ccc(OCCN(C)C)cc1)c1ccc(N=S(=O)(F)N2CCCC(OCc3cccnc3)C2)cc1	642.304
2	O11	4.58827	CC/C(=C(\c1ccccc1)c1ccc(OCCN(C)C)cc1)c1ccc(NS(=O)(=O)NCC2CC(=O)N(C3CCCC3)C2)cc1	630.324
2	B12	61.8899	CC/C(=C(\c1ccccc1)c1ccc(OCCN(C)C)cc1)c1ccc(NS(=O)(=O)NCCc2nc(C)cc(O)n2)cc1	601.272
2	C12	11.9518	CC/C(=C(\c1ccccc1)c1ccc(OCCN(C)C)cc1)c1ccc(NS(=O)(=O)NCCc2nc(O)cc(O)n2)cc1	603.252
2	D12	0.71216	CC/C(=C(\c1ccccc1)c1ccc(OCCN(C)C)cc1)c1ccc(NS(=O)(=O)NCCc2nc(N)cc(O)n2)cc1	602.268
2	E12	-2.26423	CC/C(=C(\c1ccccc1)c1ccc(OCCN(C)C)cc1)c1ccc(NS(=O)(=O)NCCc2nc(C)cc(C(F)(F)F)n2)cc1	653.265
2	F12	0.13319	CC/C(=C(\c1ccccc1)c1ccc(OCCN(C)C)cc1)c1ccc(N=S(=O)(F)N(C)Cc2[nH]c3ccccc3c2C)cc1	624.293
2	G12	32.7294	CC/C(=C(\c1ccccc1)c1ccc(OCCN(C)C)cc1)c1ccc(NS(=O)(=O)NCc2ccccc2-n2cncn2)cc1	622.273
2	H12	8.53776	CC/C(=C(\c1ccccc1)c1ccc(OCCN(C)C)cc1)c1ccc(N=S(=O)(F)N(Cc2ccccc2)Cc2nccs2)cc1	654.25
2	I12	7.41108	CC/C(=C(\c1ccccc1)c1ccc(OCCN(C)C)cc1)c1ccc(NS(=O)(=O)NCc2ccc(CN3CCCC3=O)cc2)cc1	652.308
2	J12	-8.76609	CC/C(=C(\c1ccccc1)c1ccc(OCCN(C)C)cc1)c1ccc(N=S(=O)(F)N2CCCCC2CCN2CCCC2=O)cc1	646.335
2	K12	17.7659	CC/C(=C(\c1ccccc1)c1ccc(OCCN(C)C)cc1)c1ccc(N=S(=O)(F)N2CCCC(CNC(C)=O)C2)cc1	606.304
2	L12	49.3769	CC/C(=C(\c1ccccc1)c1ccc(OCCN(C)C)cc1)c1ccc(N=S(=O)(F)N2CCC(CNC(C)=O)CC2)cc1	606.304
2	M12	53.3834	CC/C(=C(\c1ccccc1)c1ccc(OCCN(C)C)cc1)c1ccc(N=S(=O)(F)N2CCC(CCNC(C)=O)CC2)cc1	620.32
2	N12	-2.26695	CC/C(=C(\c1ccccc1)c1ccc(OCCN(C)C)cc1)c1ccc(NS(=O)(=O)NCc2cnc(-c3ccccc3OC)s2)cc1	668.249
2	O12	8.11237	CC/C(=C(\c1ccccc1)c1ccc(OCCN(C)C)cc1)c1ccc(N=S(=O)(F)N(CCO)CC23CC4CC(CC(C4)C2)C3)cc1	659.356
2	B13	21.6991	CC/C(=C(\c1ccccc1)c1ccc(OCCN(C)C)cc1)c1ccc(NS(=O)(=O)NCc2nc3cc(C)ccc3[nH]2)cc1	609.277
2	C13	2.68147	CC/C(=C(\c1ccccc1)c1ccc(OCCN(C)C)cc1)c1ccc(NS(=O)(=O)NC(C)C23CC4CC(CC(O)(C4)C2)C3)cc1	643.344
2	D13	-9.08819	CC/C(=C(\c1ccccc1)c1ccc(OCCN(C)C)cc1)c1ccc(NS(=O)(=O)NCCC2CCCCC2)cc1	575.318
2	E13	7.83783	CC/C(=C(\c1ccccc1)c1ccc(OCCN(C)C)cc1)c1ccc(NS(=O)(=O)NCCc2cccnc2)cc1	570.266
2	F13	19.6483	CC/C(=C(\c1ccccc1)c1ccc(OCCN(C)C)cc1)c1ccc(N=S(=O)(F)N(C)Cc2cn(C)nc2C)cc1	589.289
2	G13	17.9413	CC/C(=C(\c1ccccc1)c1ccc(OCCN(C)C)cc1)c1ccc(NS(=O)(=O)NC(CC(=O)O)c2ccccc2F)cc1	631.252
2	H13	3.93726	CC/C(=C(\c1ccccc1)c1ccc(OCCN(C)C)cc1)c1ccc(NS(=O)(=O)NCc2nc3c(s2)CCCC3)cc1	616.254
2	I13	-7.10937	CC/C(=C(\c1ccccc1)c1ccc(OCCN(C)C)cc1)c1ccc(N=S(=O)(F)N2CCNC(=O)C2c2ccc(F)cc2)cc1	644.263
2	J13	6.66359	CC/C(=C(\c1ccccc1)c1ccc(OCCN(C)C)cc1)c1ccc(N=S(=O)(F)N2CCNC(=O)C2c2cccc(F)c2)cc1	644.263
2	K13	-7.4505	CC/C(=C(\c1ccccc1)c1ccc(OCCN(C)C)cc1)c1ccc(NS(=O)(=O)NCCC2(c3ccccc3)CCOC(C)(C)C2)cc1	681.36
2	L13	31.0333	CC/C(=C(\c1ccccc1)c1ccc(OCCN(C)C)cc1)c1ccc(N=S(=O)(F)N2CCNC(=O)[C@@H]2Cc2ccccc2)cc1	640.288
2	M13	-6.53719	CC/C(=C(\c1ccccc1)c1ccc(OCCN(C)C)cc1)c1ccc(N=S(=O)(F)N2CCN(C)C(=O)C2C)cc1	578.273
2	N13	13.5786	CC/C(=C(\c1ccccc1)c1ccc(OCCN(C)C)cc1)c1ccc(N=S(=O)(F)N2CCN(CC)C(=O)C2C)cc1	592.288
2	O13	14.5476	CC/C(=C(\c1ccccc1)c1ccc(OCCN(C)C)cc1)c1ccc(N=S(=O)(F)N2CCC(O)(c3cccnc3)CC2)cc1	628.288
2	B14	7.20586	CC/C(=C(\c1ccccc1)c1ccc(OCCN(C)C)cc1)c1ccc(N=S(=O)(F)N2CCCC(C(C)=O)C2)cc1	577.277
2	C14	-3.54857	CCC(=O)C1CCCN(S(=O)(F)=Nc2ccc(/C(CC)=C(/c3ccccc3)c3ccc(OCCN(C)C)cc3)cc2)C1	591.293
2	D14	-18.9918	CC/C(=C(\c1ccccc1)c1ccc(OCCN(C)C)cc1)c1ccc(N=S(=O)(F)N2CCCC(C(=O)CC(C)C)C2)cc1	619.324
2	E14	10.0395	CC/C(=C(\c1ccccc1)c1ccc(OCCN(C)C)cc1)c1ccc(N=S(=O)(F)N2CCCC(C(=O)Cc3ccccc3)C2)cc1	653.309
2	F14	3.32432	CC/C(=C(\c1ccccc1)c1ccc(OCCN(C)C)cc1)c1ccc(N=S(=O)(F)N2CCCC(C(=O)CCc3ccccc3)C2)cc1	667.324
2	G14	1.06416	CC/C(=C(\c1ccccc1)c1ccc(OCCN(C)C)cc1)c1ccc(N=S(=O)(F)N2CCCC(C(=O)c3ccccn3)C2)cc1	640.288
2	H14	8.18712	CC/C(=C(\c1ccccc1)c1ccc(OCCN(C)C)cc1)c1ccc(N=S(=O)(F)N2CCCC(C(=O)c3cccs3)C2)cc1	645.25
2	I14	1.06552	CC/C(=C(\c1ccccc1)c1ccc(OCCN(C)C)cc1)c1ccc(N=S(=O)(F)N2CCC(C(O)CC)CC2)cc1	593.309
2	J14	-10.3399	CC/C(=C(\c1ccccc1)c1ccc(OCCN(C)C)cc1)c1ccc(N=S(=O)(F)N2CCC(C(O)C(C)C)CC2)cc1	607.324
2	K14	7.45185	CC/C(=C(\c1ccccc1)c1ccc(OCCN(C)C)cc1)c1ccc(N=S(=O)(F)N2CCC(C(O)CC(C)C)CC2)cc1	621.34
2	L14	-11.7384	CC/C(=C(\c1ccccc1)c1ccc(OCCN(C)C)cc1)c1ccc(N=S(=O)(F)N2CCC(C(O)CCc3ccccc3)CC2)cc1	669.34
2	M14	0.585765	CC/C(=C(\c1ccccc1)c1ccc(OCCN(C)C)cc1)c1ccc(N=S(=O)(F)N2CCC(C(O)c3cccnc3)CC2)cc1	642.304
2	N14	-9.26487	CC/C(=C(\c1ccccc1)c1ccc(OCCN(C)C)cc1)c1ccc(N=S(=O)(F)N2CCC(C(O)c3cccs3)CC2)cc1	647.265
2	O14	15.6784	CC/C(=C(\c1ccccc1)c1ccc(OCCN(C)C)cc1)c1ccc(N=S(=O)(F)N2CCCC(C(=O)N3CCOCC3)C2)cc1	648.315
2	B15	-14.0312	CC/C(=C(\c1ccccc1)c1ccc(OCCN(C)C)cc1)c1ccc(NS(=O)(=O)NCc2ccc(N3CCCC3=O)cc2)cc1	638.293
2	C15	-5.24878	CC/C(=C(\c1ccccc1)c1ccc(OCCN(C)C)cc1)c1ccc(N=S(=O)(F)N(C)Cc2ccc3nonc3c2)cc1	613.252
2	D15	-12.2739	CC/C(=C(\c1ccccc1)c1ccc(OCCN(C)C)cc1)c1ccc(NS(=O)(=O)NCc2sc3ccccc3c2Cl)cc1	645.189
2	E15	8.85986	CC/C(=C(\c1ccccc1)c1ccc(OCCN(C)C)cc1)c1ccc(N=S(=O)(F)N(C)Cc2sc3ccccc3c2Cl)cc1	661.2
2	F15	0.811373	CC/C(=C(\c1ccccc1)c1ccc(OCCN(C)C)cc1)c1ccc(NS(=O)(=O)NCCCn2ncc3ccccc32)cc1	623.293
2	G15	23.3518	CC/C(=C(\c1ccccc1)c1ccc(OCCN(C)C)cc1)c1ccc(NS(=O)(=O)NC(CC)c2nccs2)cc1	590.239
2	H15	1.88913	CC/C(=C(\c1ccccc1)c1ccc(OCCN(C)C)cc1)c1ccc(NS(=O)(=O)NCCCc2nc(C)cs2)cc1	604.254
2	I15	-4.80844	CC/C(=C(\c1ccccc1)c1ccc(OCCN(C)C)cc1)c1ccc(NS(=O)(=O)NC(CC(=O)O)c2ccc(SC)cc2)cc1	659.249
2	J15	-2.28054	CC/C(=C(\c1ccccc1)c1ccc(OCCN(C)C)cc1)c1ccc(N=S(=O)(F)N2CCC(c3cccc(Cl)c3)C2)cc1	631.244
2	K15	2.7304	CC/C(=C(\c1ccccc1)c1ccc(OCCN(C)C)cc1)c1ccc(N=S(=O)(F)N2CCC(c3cccc(OC)c3OC)C2)cc1	657.304
2	L15	16.9124	CC/C(=C(\c1ccccc1)c1ccc(OCCN(C)C)cc1)c1ccc(N=S(=O)(F)N(C)Cc2ccnc3ccccc23)cc1	622.278
2	M15	-4.35722	CC/C(=C(\c1ccccc1)c1ccc(OCCN(C)C)cc1)c1ccc(N=S(=O)(F)N(CC)Cc2nc(CC)no2)cc1	605.284
2	N15	-4.76223	CC/C(=C(\c1ccccc1)c1ccc(OCCN(C)C)cc1)c1ccc(N=S(=O)(F)N(Cc2nc(CC)no2)C(C)C)cc1	619.299
2	O15	9.29477	CC/C(=C(\c1ccccc1)c1ccc(OCCN(C)C)cc1)c1ccc(N=S(=O)(F)N(CC)Cc2noc(C)n2)cc1	591.268
2	B16	-5.45128	CC/C(=C(\c1ccccc1)c1ccc(OCCN(C)C)cc1)c1ccc(N=S(=O)(F)N(Cc2noc(C)n2)C(C)C)cc1	605.284
2	C16	-11.2451	CC/C(=C(\c1ccccc1)c1ccc(OCCN(C)C)cc1)c1ccc(N=S(=O)(F)N2C(C)(C)CC(CC(=O)O)CC2(C)C)cc1	649.335
2	D16	-8.76337	CC/C(=C(\c1ccccc1)c1ccc(OCCN(C)C)cc1)c1ccc(NS(=O)(=O)NCCSC(C)C)cc1	567.259
2	E16	12.1353	CC/C(=C(\c1ccccc1)c1ccc(OCCN(C)C)cc1)c1ccc(NS(=O)(=O)NCc2nc(C)cc(O)n2)cc1	587.257
2	F16	-6.37954	CC/C(=C(\c1ccccc1)c1ccc(OCCN(C)C)cc1)c1ccc(N=S(=O)(F)N(C)CCCC2CCCC2)cc1	591.329
2	G16	11.1554	CC/C(=C(\c1ccccc1)c1ccc(OCCN(C)C)cc1)c1ccc(NS(=O)(=O)NCCCC2CCCC2)cc1	575.318
2	H16	-0.352003	CC/C(=C(\c1ccccc1)c1ccc(OCCN(C)C)cc1)c1ccc(NS(=O)(=O)NCCc2nc(CC)cs2)cc1	604.254
2	I16	-1.19463	CC/C(=C(\c1ccccc1)c1ccc(OCCN(C)C)cc1)c1ccc(NS(=O)(=O)NCCc2nc(C)c(C)s2)cc1	604.254
2	J16	-4.97696	CC/C(=C(\c1ccccc1)c1ccc(OCCN(C)C)cc1)c1ccc(NS(=O)(=O)NCc2nc(CC)cs2)cc1	590.239
2	K16	8.55271	CC/C(=C(\c1ccccc1)c1ccc(OCCN(C)C)cc1)c1ccc(NS(=O)(=O)NCc2nc(C)c(C)s2)cc1	590.239
2	L16	17.6858	CC/C(=C(\c1ccccc1)c1ccc(OCCN(C)C)cc1)c1ccc(NS(=O)(=O)NCc2csc(CC)n2)cc1	590.239
2	M16	-5.19306	CC/C(=C(\c1ccccc1)c1ccc(OCCN(C)C)cc1)c1ccc(N=S(=O)(F)N(C)Cc2nnc(CC)o2)cc1	591.268
2	N16	3.79456	CC/C(=C(\c1ccccc1)c1ccc(OCCN(C)C)cc1)c1ccc(NS(=O)(=O)NCc2nnc(CC)o2)cc1	575.257
2	O16	8.30944	CC/C(=C(\c1ccccc1)c1ccc(OCCN(C)C)cc1)c1ccc(NS(=O)(=O)NCCc2ncc[nH]2)cc1	559.262
2	B17	-10.1075	CC/C(=C(\c1ccccc1)c1ccc(OCCN(C)C)cc1)c1ccc(NS(=O)(=O)NCCCc2ncc[nH]2)cc1	573.277
2	C17	-14.9757	CC/C(=C(\c1ccccc1)c1ccc(OCCN(C)C)cc1)c1ccc(NS(=O)(=O)NC(C)c2ccc3c(c2)OCCCO3)cc1	641.292
2	D17	-6.59291	CC/C(=C(\c1ccccc1)c1ccc(OCCN(C)C)cc1)c1ccc(NS(=O)(=O)NCc2noc(C(F)(F)F)n2)cc1	615.213
2	E17	6.79542	CC/C(=C(\c1ccccc1)c1ccc(OCCN(C)C)cc1)c1ccc(NS(=O)(=O)NCc2noc(-c3ccco3)n2)cc1	613.236
2	F17	-6.18383	CC/C(=C(\c1ccccc1)c1ccc(OCCN(C)C)cc1)c1ccc(N=S(=O)(F)N(C)Cc2noc(-c3ccccc3)n2)cc1	639.268
2	G17	14.5626	CC/C(=C(\c1ccccc1)c1ccc(OCCN(C)C)cc1)c1ccc(NS(=O)(=O)NCc2nc(-c3ccc(C)cc3)no2)cc1	637.272
2	H17	-1.98834	CC/C(=C(\c1ccccc1)c1ccc(OCCN(C)C)cc1)c1ccc(NS(=O)(=O)NCc2nc(-c3ccccc3C)no2)cc1	637.272
2	I17	1.6078	CC/C(=C(\c1ccccc1)c1ccc(OCCN(C)C)cc1)c1ccc(NS(=O)(=O)NCc2noc(CC)n2)cc1	575.257
2	J17	-12.7197	CC/C(=C(\c1ccccc1)c1ccc(OCCN(C)C)cc1)c1ccc(N=S(=O)(F)N(C)Cc2noc(CC)n2)cc1	591.268
2	K17	3.23326	CC/C(=C(\c1ccccc1)c1ccc(OCCN(C)C)cc1)c1ccc(NS(=O)(=O)NCc2noc(C(C)C)n2)cc1	589.272
2	L17	11.6514	CC/C(=C(\c1ccccc1)c1ccc(OCCN(C)C)cc1)c1ccc(N=S(=O)(F)N(C)Cc2noc(C(C)C)n2)cc1	605.284
2	M17	3.29306	CC/C(=C(\c1ccccc1)c1ccc(OCCN(C)C)cc1)c1ccc(NS(=O)(=O)NC2CC(=O)Nc3ccccc32)cc1	610.261
2	N17	11.873	CC/C(=C(\c1ccccc1)c1ccc(OCCN(C)C)cc1)c1ccc(NS(=O)(=O)NCC23CC4CC(C2)C(O)C(C4)C3)cc1	629.329
2	O17	24.9433	CC/C(=C(\c1ccccc1)c1ccc(OCCN(C)C)cc1)c1ccc(NS(=O)(=O)NC23CC4(C)CC(C)(CC(O)(C4)C2)C3)cc1	643.344
2	B18	1.23948	CC/C(=C(\c1ccccc1)c1ccc(OCCN(C)C)cc1)c1ccc(NS(=O)(=O)NC23CC4CC(CC(CC)(C4)C2)C3)cc1	627.349
2	C18	-11.5631	CC/C(=C(\c1ccccc1)c1ccc(OCCN(C)C)cc1)c1ccc(N=S(=O)(F)N(C)CCOc2ccccc2)cc1	601.277
2	D18	-15.5751	CC/C(=C(\c1ccccc1)c1ccc(OCCN(C)C)cc1)c1ccc(NS(=O)(=O)NC(C)(C)c2cccc3ccccc23)cc1	633.303
2	E18	-5.47031	CCOc1ccc(C(C)(C)NS(=O)(=O)Nc2ccc(/C(CC)=C(/c3ccccc3)c3ccc(OCCN(C)C)cc3)cc2)cc1	627.313
2	F18	-1.59285	CC/C(=C(\c1ccccc1)c1ccc(OCCN(C)C)cc1)c1ccc(NS(=O)(=O)NC(C)(C)c2ccc(OC)c(OC)c2)cc1	643.308
2	G18	16.4395	CC/C(=C(\c1ccccc1)c1ccc(OCCN(C)C)cc1)c1ccc(NS(=O)(=O)NC(C)(C)c2ccc(OC)cc2)cc1	613.297
2	H18	-3.74427	CC/C(=C(\c1ccccc1)c1ccc(OCCN(C)C)cc1)c1ccc(NS(=O)(=O)NCC(O)c2cccnc2)cc1	586.261
2	I18	0.570815	CC/C(=C(\c1ccccc1)c1ccc(OCCN(C)C)cc1)c1ccc(NS(=O)(=O)NCCNc2ccncc2C)cc1	599.293
2	J18	-7.31595	CC/C(=C(\c1ccccc1)c1ccc(OCCN(C)C)cc1)c1ccc(N=S(=O)(F)N(C)Cc2ccc(CC)cn2)cc1	600.293
2	K18	-2.31588	CC/C(=C(\c1ccccc1)c1ccc(OCCN(C)C)cc1)c1ccc(NS(=O)(=O)NCCNc2nc(C)cc(=O)[nH]2)cc1	616.283
2	L18	28.2499	CC/C(=C(\c1ccccc1)c1ccc(OCCN(C)C)cc1)c1ccc(N=S(=O)(F)N(CC)C2CCS(=O)(=O)C2)cc1	613.244
2	M18	19.1413	CC/C(=C(\c1ccccc1)c1ccc(OCCN(C)C)cc1)c1ccc(N=S(=O)(F)N(CCO)C2(C)CCS(=O)(=O)C2)cc1	643.255
2	N18	-3.04978	CC/C(=C(\c1ccccc1)c1ccc(OCCN(C)C)cc1)c1ccc(N=S(=O)(F)N2CCCCC2CCn2cccn2)cc1	629.32
2	O18	14.2527	CC/C(=C(\c1ccccc1)c1ccc(OCCN(C)C)cc1)c1ccc(N=S(=O)(F)N2CCCC(Cn3ccnc3)C2)cc1	615.304
2	B19	22.8435	CC/C(=C(\c1ccccc1)c1ccc(OCCN(C)C)cc1)c1ccc(N=S(=O)(F)N2CCCC(Cn3ccnc3C)C2)cc1	629.32
2	C19	-9.91587	CC/C(=C(\c1ccccc1)c1ccc(OCCN(C)C)cc1)c1ccc(NS(=O)(=O)NCC2CCCN(C(C)=O)C2)cc1	604.308
2	D19	14.6795	CC/C(=C(\c1ccccc1)c1ccc(OCCN(C)C)cc1)c1ccc(N=S(=O)(F)N2CCC(Cn3ccnc3)CC2)cc1	615.304
2	E19	2.34986	CC/C(=C(\c1ccccc1)c1ccc(OCCN(C)C)cc1)c1ccc(NS(=O)(=O)NCCN2CCOC2=O)cc1	578.256
2	F19	12.1013	CCCc1noc(CN(C)S(=O)(F)=Nc2ccc(/C(CC)=C(/c3ccccc3)c3ccc(OCCN(C)C)cc3)cc2)n1	605.284
2	G19	14.0244	CC/C(=C(\c1ccccc1)c1ccc(OCCN(C)C)cc1)c1ccc(N=S(=O)(F)N(C)Cc2nc(C3CC3)no2)cc1	603.268
2	H19	14.1304	CC/C(=C(\c1ccccc1)c1ccc(OCCN(C)C)cc1)c1ccc(N=S(=O)(F)N(C)Cc2nc(CC)no2)cc1	591.268
2	I19	12.4818	CC/C(=C(\c1ccccc1)c1ccc(OCCN(C)C)cc1)c1ccc(NS(=O)(=O)NC(C)c2nc(C)no2)cc1	575.257
2	J19	-3.12181	CC/C(=C(\c1ccccc1)c1ccc(OCCN(C)C)cc1)c1ccc(NS(=O)(=O)NC(C)c2nc(C3CC3)no2)cc1	601.272
2	K19	21.6407	CC/C(=C(\c1ccccc1)c1ccc(OCCN(C)C)cc1)c1ccc(NS(=O)(=O)NC(C)c2nc(CCOC)no2)cc1	619.283
2	L19	30.1689	CC/C(=C(\c1ccccc1)c1ccc(OCCN(C)C)cc1)c1ccc(N=S(=O)(F)N2CCCC2c2nc(C)no2)cc1	603.268
2	M19	-0.233762	CC/C(=C(\c1ccccc1)c1ccc(OCCN(C)C)cc1)c1ccc(N=S(=O)(F)N2CCCCC2c2nc(C)no2)cc1	617.284
2	N19	8.25779	CC/C(=C(\c1ccccc1)c1ccc(OCCN(C)C)cc1)c1ccc(N=S(=O)(F)N2CCCCC2c2nc(C(C)C)no2)cc1	645.315
2	O19	26.6	CC/C(=C(\c1ccccc1)c1ccc(OCCN(C)C)cc1)c1ccc(N=S(=O)(F)N2CCCCC2c2nc(CCOC)no2)cc1	661.31
2	B20	3.62739	CC/C(=C(\c1ccccc1)c1ccc(OCCN(C)C)cc1)c1ccc(N=S(=O)(F)N2CCCC(c3nc(C(C)C)no3)C2)cc1	645.315
2	C20	-17.3908	CC/C(=C(\c1ccccc1)c1ccc(OCCN(C)C)cc1)c1ccc(N=S(=O)(F)N2CCCC(c3nc(CC(C)C)no3)C2)cc1	659.331
2	D20	0.916022	CC/C(=C(\c1ccccc1)c1ccc(OCCN(C)C)cc1)c1ccc(N=S(=O)(F)N2CCCC(c3nc(CCOC)no3)C2)cc1	661.31
2	E20	3.68448	CC/C(=C(\c1ccccc1)c1ccc(OCCN(C)C)cc1)c1ccc(N=S(=O)(F)N2CCC(c3nc(C(C)C)no3)CC2)cc1	645.315
2	F20	-12.3976	CC/C(=C(\c1ccccc1)c1ccc(OCCN(C)C)cc1)c1ccc(N=S(=O)(F)N2CCC(CCc3ccccc3)CC2)cc1	639.329
2	G20	11.2818	CC/C(=C(\c1ccccc1)c1ccc(OCCN(C)C)cc1)c1ccc(NS(=O)(=O)NCCSc2ncn[nH]2)cc1	592.229
2	H20	-3.16666	CC/C(=C(\c1ccccc1)c1ccc(OCCN(C)C)cc1)c1ccc(N=S(=O)(F)N2CCc3ncccc3C2)cc1	584.262
2	I20	7.01559	CC/C(=C(\c1ccccc1)c1ccc(OCCN(C)C)cc1)c1ccc(N=S(=O)(F)N2CCN(CCc3ccccc3)C(=O)C2)cc1	654.304
2	J20	-6.74649	CC/C(=C(\c1ccccc1)c1ccc(OCCN(C)C)cc1)c1ccc(NS(=O)(=O)NCCc2ccc(OC(C)C)cc2)cc1	627.313
2	K20	44.3795	CC/C(=C(\c1ccccc1)c1ccc(OCCN(C)C)cc1)c1ccc(NS(=O)(=O)NCCOc2nonc2C)cc1	591.252
2	L20	34.4718	CC/C(=C(\c1ccccc1)c1ccc(OCCN(C)C)cc1)c1ccc(NS(=O)(=O)NCCCSc2nnc(C)s2)cc1	637.222
2	M20	17.751	CC/C(=C(\c1ccccc1)c1ccc(OCCN(C)C)cc1)c1ccc(NS(=O)(=O)NCCSc2nnc(C)s2)cc1	623.206
2	N20	13.4468	CC/C(=C(\c1ccccc1)c1ccc(OCCN(C)C)cc1)c1ccc(NS(=O)(=O)NCc2ccc(-n3cncn3)cc2)cc1	622.273
2	O20	21.059	CC/C(=C(\c1ccccc1)c1ccc(OCCN(C)C)cc1)c1ccc(NS(=O)(=O)NCc2ccc(-n3ccnc3C)cc2)cc1	635.293
2	B21	10.1863	CCCCC(CC(=O)O)NS(=O)(=O)Nc1ccc(/C(CC)=C(/c2ccccc2)c2ccc(OCCN(C)C)cc2)cc1	593.292
2	C21	-1.96931	CCOC(=O)CC(CC(C)C)NS(=O)(=O)Nc1ccc(/C(CC)=C(/c2ccccc2)c2ccc(OCCN(C)C)cc2)cc1	621.324
2	D21	-8.62882	CCCCC(CC(=O)OCC)NS(=O)(=O)Nc1ccc(/C(CC)=C(/c2ccccc2)c2ccc(OCCN(C)C)cc2)cc1	621.324
2	E21	10.7354	CCOC(=O)CC(NS(=O)(=O)Nc1ccc(/C(CC)=C(/c2ccccc2)c2ccc(OCCN(C)C)cc2)cc1)C(C)C	607.308
2	F21	-5.3942	CCCC(CC(=O)OCC)NS(=O)(=O)Nc1ccc(/C(CC)=C(/c2ccccc2)c2ccc(OCCN(C)C)cc2)cc1	607.308
2	G21	1.83204	CCOC(=O)CC1(NS(=O)(=O)Nc2ccc(/C(CC)=C(/c3ccccc3)c3ccc(OCCN(C)C)cc3)cc2)CCCCC1	633.324
2	H21	27.5649	CC/C(=C(\c1ccccc1)c1ccc(OCCN(C)C)cc1)c1ccc(NS(=O)(=O)NCC2CCCOC2)cc1	563.282
2	I21	13.9469	CC/C(=C(\c1ccccc1)c1ccc(OCCN(C)C)cc1)c1ccc(NS(=O)(=O)NC2CC(=O)N(C)C2)cc1	562.261
2	J21	-1.70973	CC/C(=C(\c1ccccc1)c1ccc(OCCN(C)C)cc1)c1ccc(NS(=O)(=O)NC2CC(=O)N(CC)C2)cc1	576.277
2	K21	25.7777	CCCN1CC(NS(=O)(=O)Nc2ccc(/C(CC)=C(/c3ccccc3)c3ccc(OCCN(C)C)cc3)cc2)CC1=O	590.293
2	L21	20.5969	CC/C(=C(\c1ccccc1)c1ccc(OCCN(C)C)cc1)c1ccc(NS(=O)(=O)NC2CC(=O)N(C(C)C)C2)cc1	590.293
2	M21	4.44692	CC/C(=C(\c1ccccc1)c1ccc(OCCN(C)C)cc1)c1ccc(NS(=O)(=O)NC2CC(=O)N(c3ccc(F)cc3)C2)cc1	642.268
2	N21	4.90493	CC/C(=C(\c1ccccc1)c1ccc(OCCN(C)C)cc1)c1ccc(NS(=O)(=O)NC2CC(=O)N(c3ccccc3)C2)cc1	624.277
2	O21	6.3143	CC/C(=C(\c1ccccc1)c1ccc(OCCN(C)C)cc1)c1ccc(NS(=O)(=O)NC2CC(=O)N(c3ccc(C)cc3)C2)cc1	638.293
2	B22	5.50157	CC/C(=C(\c1ccccc1)c1ccc(OCCN(C)C)cc1)c1ccc(NS(=O)(=O)NC2CC(=O)N(c3cccc(C)c3)C2)cc1	638.293
2	C22	-5.58176	CC/C(=C(\c1ccccc1)c1ccc(OCCN(C)C)cc1)c1ccc(NS(=O)(=O)NC2CC(=O)N(CCc3ccccc3)C2)cc1	652.308
2	D22	4.37489	CC/C(=C(\c1ccccc1)c1ccc(OCCN(C)C)cc1)c1ccc(NS(=O)(=O)NC2CC(=O)N(Cc3ccccc3)C2)cc1	638.293
2	E22	-5.23791	CC/C(=C(\c1ccccc1)c1ccc(OCCN(C)C)cc1)c1ccc(NS(=O)(=O)NC2CC(=O)N(c3ccc(OC)cc3)C2)cc1	654.288
2	F22	0.572174	CC/C(=C(\c1ccccc1)c1ccc(OCCN(C)C)cc1)c1ccc(NS(=O)(=O)NC2CC(=O)N(c3cccc(OC)c3)C2)cc1	654.288
2	G22	8.37195	CC/C(=C(\c1ccccc1)c1ccc(OCCN(C)C)cc1)c1ccc(NS(=O)(=O)NCCN2CCCCC2=O)cc1	590.293
2	H22	-6.70028	CC/C(=C(\c1ccccc1)c1ccc(OCCN(C)C)cc1)c1ccc(N=S(=O)(F)N(C)CCN2CCCCC2=O)cc1	606.304
2	I22	-8.59213	CC/C(=C(\c1ccccc1)c1ccc(OCCN(C)C)cc1)c1ccc(NS(=O)(=O)NCc2nncn2CCc2ccccc2)cc1	650.304
2	J22	-5.41595	CC/C(=C(\c1ccccc1)c1ccc(OCCN(C)C)cc1)c1ccc(N=S(=O)(F)N2CCC(CCCOC)CC2)cc1	607.324
2	K22	18.701	CC/C(=C(\c1ccccc1)c1ccc(OCCN(C)C)cc1)c1ccc(NS(=O)(=O)NC2C(=O)Nc3ccccc32)cc1	596.246
2	L22	22.0362	CC/C(=C(\c1ccccc1)c1ccc(OCCN(C)C)cc1)c1ccc(NS(=O)(=O)NC2C(=O)N(CC)c3ccccc32)cc1	624.277
2	M22	2.56051	CC/C(=C(\c1ccccc1)c1ccc(OCCN(C)C)cc1)c1ccc(N=S(=O)(F)N2CCCC(CCCO)C2)cc1	593.309
2	N22	7.15693	CC/C(=C(\c1ccccc1)c1ccc(OCCN(C)C)cc1)c1ccc(NS(=O)(=O)NC2C(=O)Nc3ccc(Cl)cc32)cc1	630.207
2	O22	23.4809	CC/C(=C(\c1ccccc1)c1ccc(OCCN(C)C)cc1)c1ccc(N=S(=O)(F)N2CCCCC2CCc2cccc(O)c2)cc1	655.324
3	B02	21.2727	CCCn1cnnc1CNS(=O)(=O)Nc1ccc(/C(CC)=C(/c2ccccc2)c2ccc(OCCN(C)C)cc2)cc1	588.288
3	C02	18.4173	CC/C(=C(\c1ccccc1)c1ccc(OCCN(C)C)cc1)c1ccc(NS(=O)(=O)NCc2nncn2CCOC)cc1	604.283
3	D02	12.9994	CC/C(=C(\c1ccccc1)c1ccc(OCCN(C)C)cc1)c1ccc(NS(=O)(=O)NCc2nncn2CCCOC)cc1	618.299
3	E02	23.3533	CC/C(=C(\c1ccccc1)c1ccc(OCCN(C)C)cc1)c1ccc(N=S(=O)(F)N(Cc2ccccc2)CC(C)C)cc1	613.314
3	F02	3.463	CC/C(=C(\c1ccccc1)c1ccc(OCCN(C)C)cc1)c1ccc(N=S(=O)(F)N(Cc2ccc(OC)cc2)C(C)C)cc1	629.309
3	G02	12.1421	CCCN(Cc1ccc(OC)cc1)S(=O)(F)=Nc1ccc(/C(CC)=C(/c2ccccc2)c2ccc(OCCN(C)C)cc2)cc1	629.309
3	H02	16.4405	CCCN(Cc1nccn1C)S(=O)(F)=Nc1ccc(/C(CC)=C(/c2ccccc2)c2ccc(OCCN(C)C)cc2)cc1	603.304
3	I02	36.9028	CCOC(=O)C1Cc2ccccc2CN1S(=O)(F)=Nc1ccc(/C(CC)=C(/c2ccccc2)c2ccc(OCCN(C)C)cc2)cc1	655.288
3	J02	-2.57577	CC/C(=C(\c1ccccc1)c1ccc(OCCN(C)C)cc1)c1ccc(N=S(=O)(F)N2CCCC2Cn2ccnc2)cc1	601.289
3	K02	7.96882	CC/C(=C(\c1ccccc1)c1ccc(OCCN(C)C)cc1)c1ccc(N=S(=O)(F)N2CCCC2Cn2cccn2)cc1	601.289
3	L02	16.468	CC/C(=C(\c1ccccc1)c1ccc(OCCN(C)C)cc1)c1ccc(NS(=O)(=O)NCCS(=O)(=O)N2CCOCC2)cc1	642.255
3	M02	54.5951	CC/C(=C(\c1ccccc1)c1ccc(OCCN(C)C)cc1)c1ccc(NS(=O)(=O)NC(C)c2ccccc2-n2cccn2)cc1	635.293
3	N02	24.1068	CC/C(=C(\c1ccccc1)c1ccc(OCCN(C)C)cc1)c1ccc(NS(=O)(=O)NCC(C)n2nc(C)cc2C)cc1	601.309
3	O02	48.358	CC/C(=C(\c1ccccc1)c1ccc(OCCN(C)C)cc1)c1ccc(NS(=O)(=O)NCC(C)n2ccnc2)cc1	573.277
3	B03	24.2471	CC/C(=C(\c1ccccc1)c1ccc(OCCN(C)C)cc1)c1ccc(NS(=O)(=O)NCC(C)n2cncn2)cc1	574.273
3	C03	14.5354	CC/C(=C(\c1ccccc1)c1ccc(OCCN(C)C)cc1)c1ccc(NS(=O)(=O)NCCn2c(C)cc(C)nc2=O)cc1	615.288
3	D03	12.1421	CC/C(=C(\c1ccccc1)c1ccc(OCCN(C)C)cc1)c1ccc(N=S(=O)(F)N2CCNC(=O)C2(C)C)cc1	578.273
3	E03	45.8458	CC/C(=C(\c1ccccc1)c1ccc(OCCN(C)C)cc1)c1ccc(N=S(=O)(F)N(CCO)Cc2nccn2C)cc1	605.284
3	F03	22.2779	CC/C(=C(\c1ccccc1)c1ccc(OCCN(C)C)cc1)c1ccc(NS(=O)(=O)NCc2cncn2CC)cc1	573.277
3	G03	20.6443	CC/C(=C(\c1ccccc1)c1ccc(OCCN(C)C)cc1)c1ccc(NS(=O)(=O)NCc2cncn2CC(C)C)cc1	601.309
3	H03	10.9981	CC/C(=C(\c1ccccc1)c1ccc(OCCN(C)C)cc1)c1ccc(NS(=O)(=O)NCc2cncn2CCOC)cc1	603.288
3	I03	19.5354	CC/C(=C(\c1ccccc1)c1ccc(OCCN(C)C)cc1)c1ccc(N=S(=O)(F)N(C)Cc2noc(C3CC3)n2)cc1	603.268
3	J03	2.04445	CC/C(=C(\c1ccccc1)c1ccc(OCCN(C)C)cc1)c1ccc(N=S(=O)(F)N(CC)Cc2noc(C3CC3)n2)cc1	617.284
3	K03	66.4957	CC/C(=C(\c1ccccc1)c1ccc(OCCN(C)C)cc1)c1ccc(NS(=O)(=O)NCCc2noc(C)n2)cc1	575.257
3	L03	50.1274	CC/C(=C(\c1ccccc1)c1ccc(OCCN(C)C)cc1)c1ccc(NS(=O)(=O)NCCc2noc(CC)n2)cc1	589.272
3	M03	63.4008	CC/C(=C(\c1ccccc1)c1ccc(OCCN(C)C)cc1)c1ccc(NS(=O)(=O)NCCc2noc(C(C)C)n2)cc1	603.288
3	N03	37.3649	CC/C(=C(\c1ccccc1)c1ccc(OCCN(C)C)cc1)c1ccc(NS(=O)(=O)NCCc2noc(C3CC3)n2)cc1	601.272
3	O03	67.1241	CC/C(=C(\c1ccccc1)c1ccc(OCCN(C)C)cc1)c1ccc(NS(=O)(=O)NCCc2noc(-c3ccccc3)n2)cc1	637.272
3	B04	26.1629	CC/C(=C(\c1ccccc1)c1ccc(OCCN(C)C)cc1)c1ccc(N=S(=O)(F)N2CCC(O)(c3ccccc3)C2)cc1	613.277
3	C04	11.6738	CC/C(=C(\c1ccccc1)c1ccc(OCCN(C)C)cc1)c1ccc(N=S(=O)(F)N2CCC(O)(c3ccccc3C)C2)cc1	627.293
3	D04	14.212	CC/C(=C(\c1ccccc1)c1ccc(OCCN(C)C)cc1)c1ccc(NS(=O)(=O)NC(C)c2ccc(C)nc2)cc1	584.282
3	E04	33.9787	CC/C(=C(\c1ccccc1)c1ccc(OCCN(C)C)cc1)c1ccc(N=S(=O)(F)N2CCCCC2CC(N)=O)cc1	592.288
3	F04	31.2743	CC/C(=C(\c1ccccc1)c1ccc(OCCN(C)C)cc1)c1ccc(N=S(=O)(F)N2CCCN(S(C)(=O)=O)CC2)cc1	628.255
3	G04	34.7932	CC/C(=C(\c1ccccc1)c1ccc(OCCN(C)C)cc1)c1ccc(NS(=O)(=O)NCCCCc2ccccn2)cc1	598.298
3	H04	43.0971	CC/C(=C(\c1ccccc1)c1ccc(OCCN(C)C)cc1)c1ccc(N=S(=O)(F)N2CCC(NS(C)(=O)=O)CC2)cc1	628.255
3	I04	32.5983	CC/C(=C(\c1ccccc1)c1ccc(OCCN(C)C)cc1)c1ccc(NS(=O)(=O)NC2CCSC2)cc1	551.228
3	J04	7.68511	CC/C(=C(\c1ccccc1)c1ccc(OCCN(C)C)cc1)c1ccc(NS(=O)(=O)NCCN2CCCOC2=O)cc1	592.272
3	K04	20.3255	CC/C(=C(\c1ccccc1)c1ccc(OCCN(C)C)cc1)c1ccc(NS(=O)(=O)NCCOc2ccccc2F)cc1	603.257
3	L04	18.007	CC/C(=C(\c1ccccc1)c1ccc(OCCN(C)C)cc1)c1ccc(NS(=O)(=O)NCCC2CCCCCC2)cc1	589.334
3	M04	39.8299	CC/C(=C(\c1ccccc1)c1ccc(OCCN(C)C)cc1)c1ccc(NS(=O)(=O)NCCC2CCCCCCC2)cc1	603.349
3	N04	35.4293	CC/C(=C(\c1ccccc1)c1ccc(OCCN(C)C)cc1)c1ccc(NS(=O)(=O)NCCC(C)CC)cc1	549.303
3	O04	77.6336	CC/C(=C(\c1ccccc1)c1ccc(OCCN(C)C)cc1)c1ccc(NS(=O)(=O)NCCc2nnc(C)s2)cc1	591.234
3	B05	37.8912	CCCc1cc(CNS(=O)(=O)Nc2ccc(/C(CC)=C(/c3ccccc3)c3ccc(OCCN(C)C)cc3)cc2)on1	588.277
3	C05	23.123	CC/C(=C(\c1ccccc1)c1ccc(OCCN(C)C)cc1)c1ccc(NS(=O)(=O)NCc2cc(CC(C)C)no2)cc1	602.293
3	D05	11.1446	CC/C(=C(\c1ccccc1)c1ccc(OCCN(C)C)cc1)c1ccc(NS(=O)(=O)NCc2cc(-c3ccc(F)cc3)no2)cc1	640.252
3	E05	21.5183	CC/C(=C(\c1ccccc1)c1ccc(OCCN(C)C)cc1)c1ccc(N=S(=O)(F)N(CCOC)CC2CCCO2)cc1	609.304
3	F05	21.3902	CC/C(=C(\c1ccccc1)c1ccc(OCCN(C)C)cc1)c1ccc(N=S(=O)(F)N(CC)Cc2cnn(C(C)C)c2)cc1	617.32
3	G05	16.5839	CC/C(=C(\c1ccccc1)c1ccc(OCCN(C)C)cc1)c1ccc(N=S(=O)(F)N2CCCNC(=O)C2)cc1	564.257
3	H05	17.6821	CC/C(=C(\c1ccccc1)c1ccc(OCCN(C)C)cc1)c1ccc(NS(=O)(=O)NCc2noc(-c3cccs3)n2)cc1	629.213
3	I05	25.6825	CC/C(=C(\c1ccccc1)c1ccc(OCCN(C)C)cc1)c1ccc(NS(=O)(=O)NCc2nc(C(C)(C)C)no2)cc1	603.288
3	J05	12.6531	CC/C(=C(\c1ccccc1)c1ccc(OCCN(C)C)cc1)c1ccc(NS(=O)(=O)NCc2coc(-c3ccccc3)n2)cc1	622.261
3	K05	36.5382	CC/C(=C(\c1ccccc1)c1ccc(OCCN(C)C)cc1)c1ccc(NS(=O)(=O)NCc2nc(C3CCCCC3)no2)cc1	629.304
3	L05	13.6217	CC/C(=C(\c1ccccc1)c1ccc(OCCN(C)C)cc1)c1ccc(NS(=O)(=O)NCc2nc(C3CC3)no2)cc1	587.257
3	M05	47.1835	CC/C(=C(\c1ccccc1)c1ccc(OCCN(C)C)cc1)c1ccc(NS(=O)(=O)NC2CCCC2Cc2ccc(F)cc2)cc1	641.309
3	N05	40.231	CC/C(=C(\c1ccccc1)c1ccc(OCCN(C)C)cc1)c1ccc(NS(=O)(=O)N[C@@H]2CCC[C@@H]2COC)cc1	577.297
3	O05	62.7571	CC/C(=C(\c1ccccc1)c1ccc(OCCN(C)C)cc1)c1ccc(NS(=O)(=O)NCCc2nnn[nH]2)cc1	561.252
3	B06	32.9262	CC/C(=C(\c1ccccc1)c1ccc(OCCN(C)C)cc1)c1ccc(NS(=O)(=O)NC(C)c2nnn[nH]2)cc1	561.252
3	C06	19.5034	CC/C(=C(\c1ccccc1)c1ccc(OCCN(C)C)cc1)c1ccc(NS(=O)(=O)NC2CCCc3sc(C)nc32)cc1	616.254
3	D06	28.4799	CC/C(=C(\c1ccccc1)c1ccc(OCCN(C)C)cc1)c1ccc(N=S(=O)(F)N(C)Cc2nc3ccccc3n2C)cc1	625.289
3	E06	52.908	CC/C(=C(\c1ccccc1)c1ccc(OCCN(C)C)cc1)c1ccc(N=S(=O)(F)N2CCCC(C)(O)C2)cc1	565.277
3	F06	33.5913	CC/C(=C(\c1ccccc1)c1ccc(OCCN(C)C)cc1)c1ccc(N=S(=O)(F)N2CCCC(O)(CC)C2)cc1	579.293
3	G06	16.9805	CC/C(=C(\c1ccccc1)c1ccc(OCCN(C)C)cc1)c1ccc(N=S(=O)(F)N2CCCC(C(C)C)C2)cc1	577.314
3	H06	34.5583	CC/C(=C(\c1ccccc1)c1ccc(OCCN(C)C)cc1)c1ccc(N=S(=O)(F)N(C)Cc2nncn2C)cc1	576.268
3	I06	14.5598	CC/C(=C(\c1ccccc1)c1ccc(OCCN(C)C)cc1)c1ccc(NS(=O)(=O)NCCc2nncn2C)cc1	574.273
3	J06	5.83641	CC/C(=C(\c1ccccc1)c1ccc(OCCN(C)C)cc1)c1ccc(NS(=O)(=O)NC(C)c2nncn2C)cc1	574.273
3	K06	-1.57058	CC/C(=C(\c1ccccc1)c1ccc(OCCN(C)C)cc1)c1ccc(N=S(=O)(F)N2CCC(C(C)C)CC2)cc1	577.314
3	L06	11.8218	CC/C(=C(\c1ccccc1)c1ccc(OCCN(C)C)cc1)c1ccc(N=S(=O)(F)N(C)Cc2nncn2CC)cc1	590.284
3	M06	30.4278	CC/C(=C(\c1ccccc1)c1ccc(OCCN(C)C)cc1)c1ccc(NS(=O)(=O)NCCc2nncn2CC)cc1	588.288
3	N06	37.4351	CC/C(=C(\c1ccccc1)c1ccc(OCCN(C)C)cc1)c1ccc(NS(=O)(=O)NC(C)c2nncn2CC)cc1	588.288
3	O06	51.6496	CC/C(=C(\c1ccccc1)c1ccc(OCCN(C)C)cc1)c1ccc(N=S(=O)(F)N2CCNC(=O)C2C(C)C)cc1	592.288
3	B07	36.915	CC/C(=C(\c1ccccc1)c1ccc(OCCN(C)C)cc1)c1ccc(N=S(=O)(F)N2CCN(C)C(=O)C2CC)cc1	592.288
3	C07	27.0644	CC/C(=C(\c1ccccc1)c1ccc(OCCN(C)C)cc1)c1ccc(N=S(=O)(F)N2CCNC(=O)C2CCO)cc1	594.268
3	D07	19.9854	CCCn1cnnc1CN(C)S(=O)(F)=Nc1ccc(/C(CC)=C(/c2ccccc2)c2ccc(OCCN(C)C)cc2)cc1	604.3
3	E07	42.9034	CC/C(=C(\c1ccccc1)c1ccc(OCCN(C)C)cc1)c1ccc(N=S(=O)(F)N(C)Cc2nncn2C(C)C)cc1	604.3
3	F07	24.5278	CC/C(=C(\c1ccccc1)c1ccc(OCCN(C)C)cc1)c1ccc(NS(=O)(=O)NCCc2nncn2C(C)C)cc1	602.304
3	G07	44.7719	CCCn1cnnc1C(C)NS(=O)(=O)Nc1ccc(/C(CC)=C(/c2ccccc2)c2ccc(OCCN(C)C)cc2)cc1	602.304
3	H07	50.0465	CC/C(=C(\c1ccccc1)c1ccc(OCCN(C)C)cc1)c1ccc(NS(=O)(=O)NC(C)c2nncn2C(C)C)cc1	602.304
3	I07	32.9232	CC/C(=C(\c1ccccc1)c1ccc(OCCN(C)C)cc1)c1ccc(N=S(=O)(F)N(C)Cc2nncn2CCOC)cc1	620.294
3	J07	6.41604	CC/C(=C(\c1ccccc1)c1ccc(OCCN(C)C)cc1)c1ccc(NS(=O)(=O)NCCc2nncn2CCOC)cc1	618.299
3	K07	43.483	CC/C(=C(\c1ccccc1)c1ccc(OCCN(C)C)cc1)c1ccc(NS(=O)(=O)NC(C)c2nncn2CCOC)cc1	618.299
3	L07	23.7438	CCCCC1C(=O)N(C)CCN1S(=O)(F)=Nc1ccc(/C(CC)=C(/c2ccccc2)c2ccc(OCCN(C)C)cc2)cc1	620.32
3	M07	45.6887	CC/C(=C(\c1ccccc1)c1ccc(OCCN(C)C)cc1)c1ccc(NS(=O)(=O)NCCCc2nnn[nH]2)cc1	575.268
3	N07	33.7316	CC/C(=C(\c1ccccc1)c1ccc(OCCN(C)C)cc1)c1ccc(NS(=O)(=O)NCc2ccc(C(=O)OC)o2)cc1	603.24
3	O07	87.4476	CC/C(=C(\c1ccccc1)c1ccc(OCCN(C)C)cc1)c1ccc(NS(=O)(=O)NCCC2COCCO2)cc1	579.277
3	B08	44.688	CC/C(=C(\c1ccccc1)c1ccc(OCCN(C)C)cc1)c1ccc(NS(=O)(=O)NCCn2ccc(C)n2)cc1	573.277
3	C08	41.1706	CC/C(=C(\c1ccccc1)c1ccc(OCCN(C)C)cc1)c1ccc(NS(=O)(=O)NCCn2nccc2C)cc1	573.277
3	D08	23.2145	CC/C(=C(\c1ccccc1)c1ccc(OCCN(C)C)cc1)c1ccc(N=S(=O)(F)N2CCC(CCn3cccn3)CC2)cc1	629.32
3	E08	25.1333	CC/C(=C(\c1ccccc1)c1ccc(OCCN(C)C)cc1)c1ccc(NS(=O)(=O)NCCCc2ccc(C(C)C)cc2)cc1	625.334
3	F08	31.0867	CC/C(=C(\c1ccccc1)c1ccc(OCCN(C)C)cc1)c1ccc(NS(=O)(=O)NCCCc2ccc(F)cc2)cc1	601.277
3	G08	16.4802	CC/C(=C(\c1ccccc1)c1ccc(OCCN(C)C)cc1)c1ccc(NS(=O)(=O)NCCCc2ccc(OC)cc2)cc1	613.297
3	H08	17.4625	CCOc1ccc(CCCNS(=O)(=O)Nc2ccc(/C(CC)=C(/c3ccccc3)c3ccc(OCCN(C)C)cc3)cc2)cc1	627.313
3	I08	11.8172	CC/C(=C(\c1ccccc1)c1ccc(OCCN(C)C)cc1)c1ccc(NS(=O)(=O)NCCCc2ccccc2OC)cc1	613.297
3	J08	2.39527	CCOc1ccccc1CCCNS(=O)(=O)Nc1ccc(/C(CC)=C(/c2ccccc2)c2ccc(OCCN(C)C)cc2)cc1	627.313
3	K08	12.7248	CC/C(=C(\c1ccccc1)c1ccc(OCCN(C)C)cc1)c1ccc(NS(=O)(=O)NCCOc2cccc3ccccc23)cc1	635.282
3	L08	32.1773	CC/C(=C(\c1ccccc1)c1ccc(OCCN(C)C)cc1)c1ccc(NS(=O)(=O)NC(C)c2c(C)nn(CC)c2C)cc1	615.324
3	M08	35.4735	CC/C(=C(\c1ccccc1)c1ccc(OCCN(C)C)cc1)c1ccc(NS(=O)(=O)NCc2ccc3c(c2)CC(C)O3)cc1	611.282
3	N08	31.2652	CC/C(=C(\c1ccccc1)c1ccc(OCCN(C)C)cc1)c1ccc(NS(=O)(=O)NCc2ccc3c(c2)CCCO3)cc1	611.282
3	O08	47.2231	CC/C(=C(\c1ccccc1)c1ccc(OCCN(C)C)cc1)c1ccc(NS(=O)(=O)NC2(C(N)=O)CCCCC2)cc1	590.293
3	B09	27.7645	CC/C(=C(\c1ccccc1)c1ccc(OCCN(C)C)cc1)c1ccc(NS(=O)(=O)NC2(C)CCCC2)cc1	547.287
3	C09	40.5224	CC/C(=C(\c1ccccc1)c1ccc(OCCN(C)C)cc1)c1ccc(NS(=O)(=O)NC2(C)CCCCC2)cc1	561.303
3	D09	26.4253	CC/C(=C(\c1ccccc1)c1ccc(OCCN(C)C)cc1)c1ccc(N=S(=O)(F)N(Cc2ccccc2C)C(C)C)cc1	613.314
3	E09	42.0004	CC/C(=C(\c1ccccc1)c1ccc(OCCN(C)C)cc1)c1ccc(N=S(=O)(F)N(Cc2cccc(C)c2)C(C)C)cc1	613.314
3	F09	34.7704	CC/C(=C(\c1ccccc1)c1ccc(OCCN(C)C)cc1)c1ccc(NS(=O)(=O)NCc2nc3ccccc3n2CC)cc1	623.293
3	G09	57.8593	CC/C(=C(\c1ccccc1)c1ccc(OCCN(C)C)cc1)c1ccc(N=S(=O)(F)N(Cc2nccs2)C2CC2)cc1	604.234
3	H09	40.1914	CC/C(=C(\c1ccccc1)c1ccc(OCCN(C)C)cc1)c1ccc(N=S(=O)(F)N(Cc2cncs2)C2CC2)cc1	604.234
3	I09	15.5406	CC/C(=C(\c1ccccc1)c1ccc(OCCN(C)C)cc1)c1ccc(N=S(=O)(F)N(C)CC(C)(C)C)cc1	551.298
3	J09	29.4073	CC/C(=C(\c1ccccc1)c1ccc(OCCN(C)C)cc1)c1ccc(N=S(=O)(F)N(CC)CC(C)(C)C)cc1	565.314
3	K09	11.6479	CC/C(=C(\c1ccccc1)c1ccc(OCCN(C)C)cc1)c1ccc(N=S(=O)(F)N2CCCC(CCC(=O)OC)C2)cc1	621.304
3	L09	19.5644	CC/C(=C(\c1ccccc1)c1ccc(OCCN(C)C)cc1)c1ccc(N=S(=O)(F)N2CCC(CCC(=O)OC)CC2)cc1	621.304
3	M09	48.1307	CC/C(=C(\c1ccccc1)c1ccc(OCCN(C)C)cc1)c1ccc(N=S(=O)(F)N2CCCC(CCC(N)=O)C2)cc1	606.304
3	N09	52.7403	CC/C(=C(\c1ccccc1)c1ccc(OCCN(C)C)cc1)c1ccc(N=S(=O)(F)N2CCCC(C)(CO)C2)cc1	579.293
3	O09	37.6639	CC/C(=C(\c1ccccc1)c1ccc(OCCN(C)C)cc1)c1ccc(N=S(=O)(F)N2CCOC(C)(C)C2)cc1	565.277
3	B10	26.6846	CC/C(=C(\c1ccccc1)c1ccc(OCCN(C)C)cc1)c1ccc(NS(=O)(=O)NC2(CC)CCCC2)cc1	561.303
3	C10	34.7139	CC/C(=C(\c1ccccc1)c1ccc(OCCN(C)C)cc1)c1ccc(NS(=O)(=O)NC2(COC)CCCC2)cc1	577.297
3	D10	32.1727	CC/C(=C(\c1ccccc1)c1ccc(OCCN(C)C)cc1)c1ccc(NS(=O)(=O)NC(C)(C)COC)cc1	551.282
3	E10	44.0001	CC/C(=C(\c1ccccc1)c1ccc(OCCN(C)C)cc1)c1ccc(NS(=O)(=O)NC(CC)(CC)CC)cc1	563.318
3	F10	37.4229	CCCc1nc(CN(C)S(=O)(F)=Nc2ccc(/C(CC)=C(/c3ccccc3)c3ccc(OCCN(C)C)cc3)cc2)no1	605.284
3	G10	26.2804	CCCc1nc(CN(CC)S(=O)(F)=Nc2ccc(/C(CC)=C(/c3ccccc3)c3ccc(OCCN(C)C)cc3)cc2)no1	619.299
3	H10	24.1129	CC/C(=C(\c1ccccc1)c1ccc(OCCN(C)C)cc1)c1ccc(NS(=O)(=O)NCc2noc(CC(C)C)n2)cc1	603.288
3	I10	18.727	CC/C(=C(\c1ccccc1)c1ccc(OCCN(C)C)cc1)c1ccc(N=S(=O)(F)N(C)Cc2noc(CC(C)C)n2)cc1	619.299
3	J10	23.3518	CC/C(=C(\c1ccccc1)c1ccc(OCCN(C)C)cc1)c1ccc(NS(=O)(=O)NCc2noc(C3CCC3)n2)cc1	601.272
3	K10	24.2593	CC/C(=C(\c1ccccc1)c1ccc(OCCN(C)C)cc1)c1ccc(N=S(=O)(F)N(C)Cc2noc(C3CCC3)n2)cc1	617.284
3	L10	35.6947	CC/C(=C(\c1ccccc1)c1ccc(OCCN(C)C)cc1)c1ccc(N=S(=O)(F)N(CC)Cc2noc(C3CCC3)n2)cc1	631.299
3	M10	41.0013	CC/C(=C(\c1ccccc1)c1ccc(OCCN(C)C)cc1)c1ccc(N=S(=O)(F)N(CC)Cc2nc(C(C)C)no2)cc1	619.299
3	N10	24.99	CC/C(=C(\c1ccccc1)c1ccc(OCCN(C)C)cc1)c1ccc(NS(=O)(=O)NCc2nc(CSC)no2)cc1	607.229
3	O10	69.9551	CC/C(=C(\c1ccccc1)c1ccc(OCCN(C)C)cc1)c1ccc(NS(=O)(=O)NCc2nc(COC)no2)cc1	591.252
3	B11	43.5898	CC/C(=C(\c1ccccc1)c1ccc(OCCN(C)C)cc1)c1ccc(N=S(=O)(F)N2CCC(=O)NCC2C)cc1	578.273
3	C11	40.3195	CC/C(=C(\c1ccccc1)c1ccc(OCCN(C)C)cc1)c1ccc(NS(=O)(=O)NCCCOc2ccccc2)cc1	599.282
3	D11	39.0748	CC/C(=C(\c1ccccc1)c1ccc(OCCN(C)C)cc1)c1ccc(NS(=O)(=O)NCc2cc(C)ccn2)cc1	570.266
3	E11	31.6694	CC/C(=C(\c1ccccc1)c1ccc(OCCN(C)C)cc1)c1ccc(NS(=O)(=O)NCc2c(C)cc(C)nc2OC)cc1	614.293
3	F11	65.5347	CC/C(=C(\c1ccccc1)c1ccc(OCCN(C)C)cc1)c1ccc(NS(=O)(=O)NCC2(C)CCCO2)cc1	563.282
3	G11	35.6856	CC/C(=C(\c1ccccc1)c1ccc(OCCN(C)C)cc1)c1ccc(NS(=O)(=O)NCC2CCS(=O)(=O)CC2)cc1	611.249
3	H11	75.2968	CC/C(=C(\c1ccccc1)c1ccc(OCCN(C)C)cc1)c1ccc(NS(=O)(=O)NC2CCCOC2)cc1	549.266
3	I11	41.5016	CC/C(=C(\c1ccccc1)c1ccc(OCCN(C)C)cc1)c1ccc(NS(=O)(=O)NC2COc3ccccc32)cc1	583.25
3	J11	28.5394	CC/C(=C(\c1ccccc1)c1ccc(OCCN(C)C)cc1)c1ccc(NS(=O)(=O)NCCCCC2CCCO2)cc1	591.313
3	K11	12.5082	CC/C(=C(\c1ccccc1)c1ccc(OCCN(C)C)cc1)c1ccc(N=S(=O)(F)N(C)CCCC2CCCO2)cc1	593.309
3	L11	51.2531	CC/C(=C(\c1ccccc1)c1ccc(OCCN(C)C)cc1)c1ccc(N=S(=O)(F)N2CCCC(C(C)(C)O)C2)cc1	593.309
3	M11	32.217	CC/C(=C(\c1ccccc1)c1ccc(OCCN(C)C)cc1)c1ccc(N=S(=O)(F)N2CCC(C(C)(C)O)CC2)cc1	593.309
3	N11	8.6781	CC/C(=C(\c1ccccc1)c1ccc(OCCN(C)C)cc1)c1ccc(N=S(=O)(F)N2CCC(c3noc(C)n3)CC2)cc1	617.284
3	O11	15.6565	CC/C(=C(\c1ccccc1)c1ccc(OCCN(C)C)cc1)c1ccc(NS(=O)(=O)NC2COc3ccccc3C2)cc1	597.266
3	B12	43.1139	CC/C(=C(\c1ccccc1)c1ccc(OCCN(C)C)cc1)c1ccc(N=S(=O)(F)N2CCC(CC(C)C)C2)cc1	577.314
3	C12	49.3922	CC/C(=C(\c1ccccc1)c1ccc(OCCN(C)C)cc1)c1ccc(N=S(=O)(F)N2CCC(CC)C2)cc1	549.283
3	D12	29.2761	CCCC1CCN(S(=O)(F)=Nc2ccc(/C(CC)=C(/c3ccccc3)c3ccc(OCCN(C)C)cc3)cc2)C1	563.298
3	E12	50.765	CC/C(=C(\c1ccccc1)c1ccc(OCCN(C)C)cc1)c1ccc(N=S(=O)(F)N2CCC(C)(C)C2)cc1	549.283
3	F12	59.2198	CC/C(=C(\c1ccccc1)c1ccc(OCCN(C)C)cc1)c1ccc(NS(=O)(=O)NCC2(CO)CCCC2)cc1	577.297
3	G12	54.534	CC/C(=C(\c1ccccc1)c1ccc(OCCN(C)C)cc1)c1ccc(NS(=O)(=O)NCC2(CO)CCOCC2)cc1	593.292
3	H12	14.5964	CC/C(=C(\c1ccccc1)c1ccc(OCCN(C)C)cc1)c1ccc(NS(=O)(=O)NCC(C)(C)C(=O)O)cc1	565.261
3	I12	3.93128	CC/C(=C(\c1ccccc1)c1ccc(OCCN(C)C)cc1)c1ccc(NS(=O)(=O)NCC(CC)(CC)C(=O)O)cc1	593.292
3	J12	-0.499799	CC/C(=C(\c1ccccc1)c1ccc(OCCN(C)C)cc1)c1ccc(NS(=O)(=O)NCC2(C(=O)O)CC2)cc1	563.245
3	K12	-7.03583	CC/C(=C(\c1ccccc1)c1ccc(OCCN(C)C)cc1)c1ccc(NS(=O)(=O)NC(C)(C)CCC(=O)O)cc1	579.277
3	L12	18.4173	CC/C(=C(\c1ccccc1)c1ccc(OCCN(C)C)cc1)c1ccc(N=S(=O)(F)N2Cc3ccccc3C(O)C2)cc1	599.262
3	M12	70.9344	CC/C(=C(\c1ccccc1)c1ccc(OCCN(C)C)cc1)c1ccc(N=S(=O)(F)N2CCC(C(=O)N(C)C)CC2)cc1	606.304
3	N12	26.2423	CC/C(=C(\c1ccccc1)c1ccc(OCCN(C)C)cc1)c1ccc(N=S(=O)(F)N2CCCC2CCO)cc1	565.277
3	O12	44.5431	CC/C(=C(\c1ccccc1)c1ccc(OCCN(C)C)cc1)c1ccc(NS(=O)(=O)NCc2ccnc(C)c2)cc1	570.266
3	B13	38.7484	CC/C(=C(\c1ccccc1)c1ccc(OCCN(C)C)cc1)c1ccc(N=S(=O)(F)N(C)Cc2ccnc(C)c2)cc1	586.278
3	C13	6.98956	CC/C(=C(\c1ccccc1)c1ccc(OCCN(C)C)cc1)c1ccc(N=S(=O)(F)N(C)Cc2cccnc2Cl)cc1	606.223
3	D13	44.8818	CC/C(=C(\c1ccccc1)c1ccc(OCCN(C)C)cc1)c1ccc(NS(=O)(=O)NCCNc2ncccc2C)cc1	599.293
3	E13	23.4814	CC/C(=C(\c1ccccc1)c1ccc(OCCN(C)C)cc1)c1ccc(NS(=O)(=O)NCCNc2cccnc2)cc1	585.277
3	F13	15.5283	CC/C(=C(\c1ccccc1)c1ccc(OCCN(C)C)cc1)c1ccc(NS(=O)(=O)NCCCNc2cccnc2)cc1	599.293
3	G13	31.587	CC/C(=C(\c1ccccc1)c1ccc(OCCN(C)C)cc1)c1ccc(NS(=O)(=O)NCCNc2cc(C)ccn2)cc1	599.293
3	H13	64.2839	CC/C(=C(\c1ccccc1)c1ccc(OCCN(C)C)cc1)c1ccc(N=S(=O)(F)N(C)CCCc2nccn2C)cc1	603.304
3	I13	27.2673	CC/C(=C(\c1ccccc1)c1ccc(OCCN(C)C)cc1)c1ccc(N=S(=O)(F)N(C)CC2CCOC2)cc1	565.277
3	J13	30.1013	CC/C(=C(\c1ccccc1)c1ccc(OCCN(C)C)cc1)c1ccc(N=S(=O)(F)N(C)CCc2noc(C)n2)cc1	591.268
3	K13	33.7042	CC/C(=C(\c1ccccc1)c1ccc(OCCN(C)C)cc1)c1ccc(N=S(=O)(F)N(C)CCc2noc(C(C)C)n2)cc1	619.299
3	L13	42.0858	CC/C(=C(\c1ccccc1)c1ccc(OCCN(C)C)cc1)c1ccc(NS(=O)(=O)NCC2=CCCCC2)cc1	559.287
3	M13	21.3307	CC/C(=C(\c1ccccc1)c1ccc(OCCN(C)C)cc1)c1ccc(NS(=O)(=O)NC(C)C2=CCCCC2)cc1	573.303
3	N13	26.6419	CC/C(=C(\c1ccccc1)c1ccc(OCCN(C)C)cc1)c1ccc(NS(=O)(=O)NCCCc2ccccc2F)cc1	601.277
3	O13	14.4621	CC/C(=C(\c1ccccc1)c1ccc(OCCN(C)C)cc1)c1ccc(NS(=O)(=O)NCCCc2cccc(F)c2)cc1	601.277
3	B14	46.9715	CC/C(=C(\c1ccccc1)c1ccc(OCCN(C)C)cc1)c1ccc(N=S(=O)(F)N2CCC(CC)(CC)C2)cc1	577.314
3	C14	22.5876	CC/C(=C(\c1ccccc1)c1ccc(OCCN(C)C)cc1)c1ccc(N=S(=O)(F)N2CCC3(CC3)C2)cc1	547.267
3	D14	10.0204	CC/C(=C(\c1ccccc1)c1ccc(OCCN(C)C)cc1)c1ccc(N=S(=O)(F)N2CCC3(CCCC3)C2)cc1	575.298
3	E14	13.3792	CC/C(=C(\c1ccccc1)c1ccc(OCCN(C)C)cc1)c1ccc(N=S(=O)(F)N2CCC(n3nc(C)cc3C)C2)cc1	615.304
3	F14	27.4549	CC/C(=C(\c1ccccc1)c1ccc(OCCN(C)C)cc1)c1ccc(N=S(=O)(F)N2CCC(n3ccnc3)C2)cc1	587.273
3	G14	5.15002	CC/C(=C(\c1ccccc1)c1ccc(OCCN(C)C)cc1)c1ccc(NS(=O)(=O)NC(CC)c2ccc(C)cc2C)cc1	611.318
3	H14	29.6651	CC/C(=C(\c1ccccc1)c1ccc(OCCN(C)C)cc1)c1ccc(NS(=O)(=O)NCC(=O)N2CCCC2)cc1	576.277
3	I14	25.687	CC/C(=C(\c1ccccc1)c1ccc(OCCN(C)C)cc1)c1ccc(NS(=O)(=O)NC(C)c2ncnn2C)cc1	574.273
3	J14	23.6889	CC/C(=C(\c1ccccc1)c1ccc(OCCN(C)C)cc1)c1ccc(NS(=O)(=O)NCCc2ncnn2C)cc1	574.273
3	K14	17.374	CC/C(=C(\c1ccccc1)c1ccc(OCCN(C)C)cc1)c1ccc(NS(=O)(=O)NC2CCN(C)C2=O)cc1	562.261
3	L14	24.0778	CC/C(=C(\c1ccccc1)c1ccc(OCCN(C)C)cc1)c1ccc(N=S(=O)(F)N(C)CCCn2cccn2)cc1	589.289
3	M14	12.0018	CC/C(=C(\c1ccccc1)c1ccc(OCCN(C)C)cc1)c1ccc(NS(=O)(=O)NCCC(O)CO)cc1	553.261
3	N14	33.21	CC/C(=C(\c1ccccc1)c1ccc(OCCN(C)C)cc1)c1ccc(N=S(=O)(F)N2CCOC(CC)(CC)C2)cc1	593.309
3	O14	31.6328	CC/C(=C(\c1ccccc1)c1ccc(OCCN(C)C)cc1)c1ccc(N=S(=O)(F)N2CCOC(CCO)C2)cc1	581.272
3	B15	73.2788	CC/C(=C(\c1ccccc1)c1ccc(OCCN(C)C)cc1)c1ccc(NS(=O)(=O)NCC2(CO)CC2)cc1	549.266
3	C15	50.4828	CC/C(=C(\c1ccccc1)c1ccc(OCCN(C)C)cc1)c1ccc(NS(=O)(=O)NCC2(CO)CCC2)cc1	563.282
3	D15	11.018	CC/C(=C(\c1ccccc1)c1ccc(OCCN(C)C)cc1)c1ccc(NS(=O)(=O)N[C@H]2CCOC[C@@H]2O)cc1	565.261
3	E15	8.60946	CC/C(=C(\c1ccccc1)c1ccc(OCCN(C)C)cc1)c1ccc(N=S(=O)(F)N2CCCC(CCOC)C2)cc1	593.309
3	F15	8.40049	CC/C(=C(\c1ccccc1)c1ccc(OCCN(C)C)cc1)c1ccc(N=S(=O)(F)N2CCOC(CC(C)C)C2)cc1	593.309
3	G15	24.9717	CC/C(=C(\c1ccccc1)c1ccc(OCCN(C)C)cc1)c1ccc(N=S(=O)(F)N2CCOC(CC)C2)cc1	565.277
3	H15	17.4853	CC/C(=C(\c1ccccc1)c1ccc(OCCN(C)C)cc1)c1ccc(N=S(=O)(F)N2CCOC(CCOC)C2)cc1	595.288
3	I15	90.3701	CC/C(=C(\c1ccccc1)c1ccc(OCCN(C)C)cc1)c1ccc(N=S(=O)(F)N2CCOC(C)C2)cc1	551.262
3	J15	21.7715	CC/C(=C(\c1ccccc1)c1ccc(OCCN(C)C)cc1)c1ccc(NS(=O)(=O)NC2COC3(CCCCC3)C2)cc1	603.313
3	K15	16.9622	CC/C(=C(\c1ccccc1)c1ccc(OCCN(C)C)cc1)c1ccc(N=S(=O)(F)N2CCC(CCOC)CC2)cc1	593.309
3	L15	38.2054	CC/C(=C(\c1ccccc1)c1ccc(OCCN(C)C)cc1)c1ccc(NS(=O)(=O)NCc2nc(C)c(C)n2C)cc1	587.293
3	M15	14.2501	CC/C(=C(\c1ccccc1)c1ccc(OCCN(C)C)cc1)c1ccc(NS(=O)(=O)NCc2noc(C3CCCO3)n2)cc1	617.267
3	N15	35.0403	CC/C(=C(\c1ccccc1)c1ccc(OCCN(C)C)cc1)c1ccc(NS(=O)(=O)NCc2noc(CCOC)n2)cc1	605.267
3	O15	23.8002	CC/C(=C(\c1ccccc1)c1ccc(OCCN(C)C)cc1)c1ccc(N=S(=O)(F)N2CCCC3(CC3)C2)cc1	561.283
3	B16	15.8715	CC/C(=C(\c1ccccc1)c1ccc(OCCN(C)C)cc1)c1ccc(N=S(=O)(F)N2CCCC3(CCOCC3)C2)cc1	605.309
3	C16	24.3112	CC/C(=C(\c1ccccc1)c1ccc(OCCN(C)C)cc1)c1ccc(NS(=O)(=O)NCC2(C)CCOCC2)cc1	577.297
3	D16	11.7288	CC/C(=C(\c1ccccc1)c1ccc(OCCN(C)C)cc1)c1ccc(N=S(=O)(F)N2C3CCC2CC3)cc1	547.267
3	E16	14.7123	CC/C(=C(\c1ccccc1)c1ccc(OCCN(C)C)cc1)c1ccc(NS(=O)(=O)NCc2ccc(C(=O)N(C)C)o2)cc1	616.272
3	F16	20.8029	CC/C(=C(\c1ccccc1)c1ccc(OCCN(C)C)cc1)c1ccc(NS(=O)(=O)NCc2cc(C)nc(C)c2)cc1	584.282
3	G16	16.8539	CC/C(=C(\c1ccccc1)c1ccc(OCCN(C)C)cc1)c1ccc(N=S(=O)(F)N(C)CCCOC)cc1	553.277
3	H16	30.3637	CC/C(=C(\c1ccccc1)c1ccc(OCCN(C)C)cc1)c1ccc(NS(=O)(=O)NC2(C)CC2)cc1	519.256
3	I16	35.7649	CC/C(=C(\c1ccccc1)c1ccc(OCCN(C)C)cc1)c1ccc(NS(=O)(=O)NC2(CC)CC2)cc1	533.271
3	J16	12.2245	CCCC1(NS(=O)(=O)Nc2ccc(/C(CC)=C(/c3ccccc3)c3ccc(OCCN(C)C)cc3)cc2)CC1	547.287
3	K16	15.147	CC/C(=C(\c1ccccc1)c1ccc(OCCN(C)C)cc1)c1ccc(NS(=O)(=O)NC2(CC(C)C)CC2)cc1	561.303
3	L16	29.0351	CC/C(=C(\c1ccccc1)c1ccc(OCCN(C)C)cc1)c1ccc(NS(=O)(=O)NC2(CCOC)CC2)cc1	563.282
3	M16	6.52434	CC/C(=C(\c1ccccc1)c1ccc(OCCN(C)C)cc1)c1ccc(N=S(=O)(F)N2CCC(C)(CC)CC2)cc1	577.314
3	N16	35.353	CC/C(=C(\c1ccccc1)c1ccc(OCCN(C)C)cc1)c1ccc(N=S(=O)(F)N(C)CCC(C)(C)O)cc1	567.293
3	O16	46.2286	CC/C(=C(\c1ccccc1)c1ccc(OCCN(C)C)cc1)c1ccc(NS(=O)(=O)NCCC2(O)CCCC2)cc1	577.297
3	B17	15.5512	CC/C(=C(\c1ccccc1)c1ccc(OCCN(C)C)cc1)c1ccc(N=S(=O)(F)N(C)CCC2(O)CCCC2)cc1	593.309
3	C17	29.6681	CC/C(=C(\c1ccccc1)c1ccc(OCCN(C)C)cc1)c1ccc(NS(=O)(=O)NCCC(C)(C)OC)cc1	565.297
3	D17	24.3707	CCCC1COCCN1S(=O)(F)=Nc1ccc(/C(CC)=C(/c2ccccc2)c2ccc(OCCN(C)C)cc2)cc1	579.293
3	E17	17.8407	CC/C(=C(\c1ccccc1)c1ccc(OCCN(C)C)cc1)c1ccc(N=S(=O)(F)N2CCOCC2CC(C)C)cc1	593.309
3	F17	29.1099	CC/C(=C(\c1ccccc1)c1ccc(OCCN(C)C)cc1)c1ccc(NS(=O)(=O)NC(C)(C)C(C)O)cc1	551.282
3	G17	12.5463	CC/C(=C(\c1ccccc1)c1ccc(OCCN(C)C)cc1)c1ccc(NS(=O)(=O)NC(c2ccccc2)c2nccn2C)cc1	635.293
3	H17	18.309	CC/C(=C(\c1ccccc1)c1ccc(OCCN(C)C)cc1)c1ccc(NS(=O)(=O)NCc2nc(C(C)(C)C)cs2)cc1	618.27
3	I17	21.3124	CC/C(=C(\c1ccccc1)c1ccc(OCCN(C)C)cc1)c1ccc(N=S(=O)(F)N(CCO)C2C3CC4CC(C3)CC2C4)cc1	645.34
3	J17	46.7259	CC/C(=C(\c1ccccc1)c1ccc(OCCN(C)C)cc1)c1ccc(NS(=O)(=O)NCCOC23CC4CC(C)(CC(C)(C4)C2)C3)cc1	671.376
3	K17	21.079	CC/C(=C(\c1ccccc1)c1ccc(OCCN(C)C)cc1)c1ccc(N=S(=O)(F)N(Cc2ccc(Cl)cc2)C(C)C)cc1	633.259
3	L17	32.4076	CCCN(Cc1ccc(Cl)cc1)S(=O)(F)=Nc1ccc(/C(CC)=C(/c2ccccc2)c2ccc(OCCN(C)C)cc2)cc1	633.259
3	M17	8.29524	CC/C(=C(\c1ccccc1)c1ccc(OCCN(C)C)cc1)c1ccc(N=S(=O)(F)N(Cc2ccc(Cl)cc2)C(C)CC)cc1	647.275
3	N17	25.8777	CCCCN(Cc1ccc(Cl)cc1)S(=O)(F)=Nc1ccc(/C(CC)=C(/c2ccccc2)c2ccc(OCCN(C)C)cc2)cc1	647.275
3	O17	12.8529	CC/C(=C(\c1ccccc1)c1ccc(OCCN(C)C)cc1)c1ccc(N=S(=O)(F)N(Cc2ccc(OC)cc2)C(C)CC)cc1	643.324
3	B18	32.9796	CCCCN(Cc1ccc(OC)cc1)S(=O)(F)=Nc1ccc(/C(CC)=C(/c2ccccc2)c2ccc(OCCN(C)C)cc2)cc1	643.324
3	C18	19.6391	CC/C(=C(\c1ccccc1)c1ccc(OCCN(C)C)cc1)c1ccc(N=S(=O)(F)N(Cc2ccccc2OC)C(C)C)cc1	629.309
3	D18	7.90781	CC/C(=C(\c1ccccc1)c1ccc(OCCN(C)C)cc1)c1ccc(N=S(=O)(F)N(Cc2ccccc2OC)C(C)(C)C)cc1	643.324
3	E18	13.2907	CCCCN(Cc1ccccc1OC)S(=O)(F)=Nc1ccc(/C(CC)=C(/c2ccccc2)c2ccc(OCCN(C)C)cc2)cc1	643.324
3	F18	37.8195	CC/C(=C(\c1ccccc1)c1ccc(OCCN(C)C)cc1)c1ccc(NS(=O)(=O)NC(C)CC(C)=O)cc1	549.266
3	G18	9.05943	CC/C(=C(\c1ccccc1)c1ccc(OCCN(C)C)cc1)c1ccc(N=S(=O)(F)N2CCCC(c3noc(C)n3)C2)cc1	617.284
3	H18	11.9042	CC/C(=C(\c1ccccc1)c1ccc(OCCN(C)C)cc1)c1ccc(N=S(=O)(F)N2CCC(C)(C)CC2)cc1	563.298
3	I18	10.8303	CC/C(=C(\c1ccccc1)c1ccc(OCCN(C)C)cc1)c1ccc(NS(=O)(=O)NC(C)(C(=O)O)c2ccccc2)cc1	613.261
3	J18	7.30836	CC/C(=C(\c1ccccc1)c1ccc(OCCN(C)C)cc1)c1ccc(N=S(=O)(F)N(CC)C(CC)c2ccc(OC)cc2)cc1	643.324
3	K18	18.0634	CC/C(=C(\c1ccccc1)c1ccc(OCCN(C)C)cc1)c1ccc(N=S(=O)(F)N(C)C(CCC(C)C)c2ccccc2)cc1	641.345
3	L18	28.0116	CC/C(=C(\c1ccccc1)c1ccc(OCCN(C)C)cc1)c1ccc(N=S(=O)(F)N(C)C(CC)c2ccc(Br)cc2)cc1	677.209
3	M18	14.485	CC/C(=C(\c1ccccc1)c1ccc(OCCN(C)C)cc1)c1ccc(N=S(=O)(F)N(CC)C(CC)c2ccc(Br)cc2)cc1	691.224
3	N18	16.8371	CC/C(=C(\c1ccccc1)c1ccc(OCCN(C)C)cc1)c1ccc(N=S(=O)(F)N(Cc2ccccc2Cl)C(C)C)cc1	633.259
3	O18	13.3319	CC/C(=C(\c1ccccc1)c1ccc(OCCN(C)C)cc1)c1ccc(N=S(=O)(F)N(CCCc2ccccc2)C(C)C)cc1	627.329
3	B19	24.3417	CC/C(=C(\c1ccccc1)c1ccc(OCCN(C)C)cc1)c1ccc(N=S(=O)(F)N(CCOc2ccccc2)C(C)C)cc1	629.309
3	C19	13.4127	CC/C(=C(\c1ccccc1)c1ccc(OCCN(C)C)cc1)c1ccc(N=S(=O)(F)N(CCc2ccccc2)C(C)C)cc1	613.314
3	D19	22.0369	CC/C(=C(\c1ccccc1)c1ccc(OCCN(C)C)cc1)c1ccc(N=S(=O)(F)N(CC2CC2)C(C)C)cc1	563.298
3	E19	16.3063	CCCCN(Cc1ccc(C)cc1)S(=O)(F)=Nc1ccc(/C(CC)=C(/c2ccccc2)c2ccc(OCCN(C)C)cc2)cc1	627.329
3	F19	9.81447	CC/C(=C(\c1ccccc1)c1ccc(OCCN(C)C)cc1)c1ccc(N=S(=O)(F)N(CC)CCCc2ccccc2)cc1	613.314
3	G19	15.1913	CC/C(=C(\c1ccccc1)c1ccc(OCCN(C)C)cc1)c1ccc(N=S(=O)(F)N(Cc2ccccc2)C(C)C(C)C)cc1	627.329
3	H19	26.3551	CCCN(C(C)C(C)C)S(=O)(F)=Nc1ccc(/C(CC)=C(/c2ccccc2)c2ccc(OCCN(C)C)cc2)cc1	579.329
3	I19	23.7483	CC/C(=C(\c1ccccc1)c1ccc(OCCN(C)C)cc1)c1ccc(N=S(=O)(F)N(Cc2ccco2)C(C)C(C)C)cc1	617.309
3	J19	9.82057	CCCC(C)N(Cc1ccccc1)S(=O)(F)=Nc1ccc(/C(CC)=C(/c2ccccc2)c2ccc(OCCN(C)C)cc2)cc1	627.329
3	K19	26.2621	CCCC(C)N(CC)S(=O)(F)=Nc1ccc(/C(CC)=C(/c2ccccc2)c2ccc(OCCN(C)C)cc2)cc1	565.314
3	L19	14.3737	CCCN(C1CCCC(C)C1)S(=O)(F)=Nc1ccc(/C(CC)=C(/c2ccccc2)c2ccc(OCCN(C)C)cc2)cc1	605.345
3	M19	13.9268	CC/C(=C(\c1ccccc1)c1ccc(OCCN(C)C)cc1)c1ccc(N=S(=O)(F)N(CC)Cc2ccc(Cl)cc2)cc1	619.244
3	N19	20.7434	CC/C(=C(\c1ccccc1)c1ccc(OCCN(C)C)cc1)c1ccc(N=S(=O)(F)N(CC)Cc2ccccc2Cl)cc1	619.244
3	O19	4.3965	CCCN(Cc1ccccc1Cl)S(=O)(F)=Nc1ccc(/C(CC)=C(/c2ccccc2)c2ccc(OCCN(C)C)cc2)cc1	633.259
3	B20	34.0641	CCCCN(Cc1ccccc1Cl)S(=O)(F)=Nc1ccc(/C(CC)=C(/c2ccccc2)c2ccc(OCCN(C)C)cc2)cc1	647.275
3	C20	39.6895	CC/C(=C(\c1ccccc1)c1ccc(OCCN(C)C)cc1)c1ccc(NS(=O)(=O)NCc2nccn2C(C)C)cc1	587.293
3	D20	0.0386416	CC/C(=C(\c1ccccc1)c1ccc(OCCN(C)C)cc1)c1ccc(N=S(=O)(F)N2CCCC(Cc3nc4ccccc4[nH]3)C2)cc1	665.32
3	E20	15.6794	CC/C(=C(\c1ccccc1)c1ccc(OCCN(C)C)cc1)c1ccc(NS(=O)(=O)NCCS(=O)(=O)N(C)C)cc1	600.244
3	F20	14.6116	CCCC(C)N(CC1CCCCC1)S(=O)(F)=Nc1ccc(/C(CC)=C(/c2ccccc2)c2ccc(OCCN(C)C)cc2)cc1	633.376
3	G20	19.7016	CC/C(=C(\c1ccccc1)c1ccc(OCCN(C)C)cc1)c1ccc(N=S(=O)(F)N(Cc2ccccc2)C2CCCC2)cc1	625.314
3	H20	26.8844	CC/C(=C(\c1ccccc1)c1ccc(OCCN(C)C)cc1)c1ccc(N=S(=O)(F)N(Cc2ccc(C)cc2)C2CCCC2)cc1	639.329
3	I20	22.9445	CC/C(=C(\c1ccccc1)c1ccc(OCCN(C)C)cc1)c1ccc(N=S(=O)(F)N(Cc2ccccc2C)C2CCCC2)cc1	639.329
3	J20	10.8151	CCCN(C1CCCC1)S(=O)(F)=Nc1ccc(/C(CC)=C(/c2ccccc2)c2ccc(OCCN(C)C)cc2)cc1	577.314
3	K20	19.4057	CCCCN(C1CCCC1)S(=O)(F)=Nc1ccc(/C(CC)=C(/c2ccccc2)c2ccc(OCCN(C)C)cc2)cc1	591.329
3	L20	26.5488	CC/C(=C(\c1ccccc1)c1ccc(OCCN(C)C)cc1)c1ccc(N=S(=O)(F)N(Cc2ccc(C)cc2)C(C)CC)cc1	627.329
3	M20	8.01611	CC/C(=C(\c1ccccc1)c1ccc(OCCN(C)C)cc1)c1ccc(N=S(=O)(F)N(CC)C(C)CC)cc1	551.298
3	N20	13.457	CC/C(=C(\c1ccccc1)c1ccc(OCCN(C)C)cc1)c1ccc(N=S(=O)(F)N(Cc2ccccc2C)C(C)CC)cc1	627.329
3	O20	11.2468	CC/C(=C(\c1ccccc1)c1ccc(OCCN(C)C)cc1)c1ccc(N=S(=O)(F)N(Cc2ccc(F)cc2)C(C)CC)cc1	631.304
3	B21	3.88552	CC/C(=C(\c1ccccc1)c1ccc(OCCN(C)C)cc1)c1ccc(N=S(=O)(F)N(Cc2ccccc2Cl)C(C)CC)cc1	647.275
3	C21	2.44713	CC/C(=C(\c1ccccc1)c1ccc(OCCN(C)C)cc1)c1ccc(N=S(=O)(F)N(Cc2ccccc2)C(CC)CC)cc1	627.329
3	D21	3.99382	CCCN(C(CC)CC)S(=O)(F)=Nc1ccc(/C(CC)=C(/c2ccccc2)c2ccc(OCCN(C)C)cc2)cc1	579.329
3	E21	9.10519	CC/C(=C(\c1ccccc1)c1ccc(OCCN(C)C)cc1)c1ccc(N=S(=O)(F)N(CCc2ccccc2)C(CC)CC)cc1	641.345
3	F21	0.171345	CCCN(C1CCCCCC1)S(=O)(F)=Nc1ccc(/C(CC)=C(/c2ccccc2)c2ccc(OCCN(C)C)cc2)cc1	605.345
3	G21	9.80074	CCCCN(C1CCCCCC1)S(=O)(F)=Nc1ccc(/C(CC)=C(/c2ccccc2)c2ccc(OCCN(C)C)cc2)cc1	619.361
3	H21	25.9326	CC/C(=C(\c1ccccc1)c1ccc(OCCN(C)C)cc1)c1ccc(NS(=O)(=O)NCCS(=O)(=O)NC)cc1	586.228
3	I21	19.5659	CC/C(=C(\c1ccccc1)c1ccc(OCCN(C)C)cc1)c1ccc(NS(=O)(=O)NC2(C)CCCCCC2)cc1	575.318
3	J21	14.8862	CC/C(=C(\c1ccccc1)c1ccc(OCCN(C)C)cc1)c1ccc(NS(=O)(=O)NC(C)(C)c2cccc(OC)c2)cc1	613.297
3	K21	11.1079	CC/C(=C(\c1ccccc1)c1ccc(OCCN(C)C)cc1)c1ccc(N=S(=O)(F)N(C)CC(C)(C)CO)cc1	567.293
3	L21	23.4814	CC/C(=C(\c1ccccc1)c1ccc(OCCN(C)C)cc1)c1ccc(N=S(=O)(F)N(C)CC(CC)(CC)CO)cc1	595.324
3	M21	3.14116	CC/C(=C(\c1ccccc1)c1ccc(OCCN(C)C)cc1)c1ccc(N=S(=O)(F)N(C)CC2(CO)CCCC2)cc1	593.309
3	N21	5.58626	CC/C(=C(\c1ccccc1)c1ccc(OCCN(C)C)cc1)c1ccc(N=S(=O)(F)N(C)CC2(CO)CCOCC2)cc1	609.304
3	O21	8.11678	CC/C(=C(\c1ccccc1)c1ccc(OCCN(C)C)cc1)c1ccc(NS(=O)(=O)NC(CC)c2ccccn2)cc1	584.282
3	B22	1.32907	CC/C(=C(\c1ccccc1)c1ccc(OCCN(C)C)cc1)c1ccc(N=S(=O)(F)N(C)C(CC)c2ccccn2)cc1	600.293
3	C22	8.582	CC/C(=C(\c1ccccc1)c1ccc(OCCN(C)C)cc1)c1ccc(NS(=O)(=O)NC(c2ccccn2)C(C)C)cc1	598.298
3	D22	2.11156	CC/C(=C(\c1ccccc1)c1ccc(OCCN(C)C)cc1)c1ccc(N=S(=O)(F)N(C)C(COC)c2ccccn2)cc1	616.288
3	E22	10.3697	CC/C(=C(\c1ccccc1)c1ccc(OCCN(C)C)cc1)c1ccc(NS(=O)(=O)NC(CC)c2ccnn2C)cc1	587.293
3	F22	0.540475	CC/C(=C(\c1ccccc1)c1ccc(OCCN(C)C)cc1)c1ccc(NS(=O)(=O)NC(COC)c2ccnn2C)cc1	603.288
3	G22	-0.508951	CCCCNC(=O)CN(C)S(=O)(F)=Nc1ccc(/C(CC)=C(/c2ccccc2)c2ccc(OCCN(C)C)cc2)cc1	594.304
3	H22	22.7828	CC/C(=C(\c1ccccc1)c1ccc(OCCN(C)C)cc1)c1ccc(NS(=O)(=O)NCCCNc2ccc(C)cn2)cc1	613.309
3	I22	14.1174	CC/C(=C(\c1ccccc1)c1ccc(OCCN(C)C)cc1)c1ccc(NS(=O)(=O)NC(C)c2cn3ccsc3n2)cc1	615.234
3	J22	34.4836	CC/C(=C(\c1ccccc1)c1ccc(OCCN(C)C)cc1)c1ccc(NS(=O)(=O)NC2C(=O)Nc3cc(OC)ccc32)cc1	626.256
3	K22	10.5985	CC/C(=C(\c1ccccc1)c1ccc(OCCN(C)C)cc1)c1ccc(NS(=O)(=O)NCc2cc3ccc(F)cc3[nH]c2=O)cc1	640.252
3	L22	25.263	CC/C(=C(\c1ccccc1)c1ccc(OCCN(C)C)cc1)c1ccc(N=S(=O)(F)N2CCN(CC)C(=O)C2)cc1	578.273
3	M22	22.3618	CCCCN1CCN(S(=O)(F)=Nc2ccc(/C(CC)=C(/c3ccccc3)c3ccc(OCCN(C)C)cc3)cc2)CC1=O	606.304
3	N22	14.0991	CC/C(=C(\c1ccccc1)c1ccc(OCCN(C)C)cc1)c1ccc(N=S(=O)(F)N2CCN(CC(=O)OC)C(=O)C2)cc1	622.263
3	O22	-1.38144	CC/C(=C(\c1ccccc1)c1ccc(OCCN(C)C)cc1)c1ccc(N=S(=O)(F)N2CCC(Cc3cccnc3)CC2)cc1	626.309
4	B02	25.7384	CC/C(=C(\c1ccccc1)c1ccc(OCCN(C)C)cc1)c1ccc(NS(=O)(=O)NC(C)c2cn3ncsc3n2)cc1	616.229
4	C02	-28.686	CCCC(=O)C1CCN(S(=O)(F)=Nc2ccc(/C(CC)=C(/c3ccccc3)c3ccc(OCCN(C)C)cc3)cc2)CC1	605.309
4	D02	-42.0351	CC/C(=C(\c1ccccc1)c1ccc(OCCN(C)C)cc1)c1ccc(N=S(=O)(F)N2CCC(C(C)C(=O)O)CC2)cc1	607.288
4	E02	-2.18411	CC/C(=C(\c1ccccc1)c1ccc(OCCN(C)C)cc1)c1ccc(NS(=O)(=O)NCc2cnc3c(C)cccn23)cc1	609.277
4	F02	10.6106	CC/C(=C(\c1ccccc1)c1ccc(OCCN(C)C)cc1)c1ccc(N=S(=O)(F)N2CCCCC23CC3)cc1	561.283
4	G02	-7.55263	CC/C(=C(\c1ccccc1)c1ccc(OCCN(C)C)cc1)c1ccc(NS(=O)(=O)NC2CC(=O)N(c3cccc(Cl)c3)C2)cc1	658.238
4	H02	-2.99641	CC/C(=C(\c1ccccc1)c1ccc(OCCN(C)C)cc1)c1ccc(NS(=O)(=O)NC2CC(=O)N(c3ccccc3Cl)C2)cc1	658.238
4	I02	-2.7558	CC/C(=C(\c1ccccc1)c1ccc(OCCN(C)C)cc1)c1ccc(NS(=O)(=O)NC2CC(=O)N(c3ccc(Cl)cc3)C2)cc1	658.238
4	J02	-9.22151	CC/C(=C(\c1ccccc1)c1ccc(OCCN(C)C)cc1)c1ccc(NS(=O)(=O)NC2CC(=O)N(CCOC)C2)cc1	606.288
4	K02	-17.0443	CCCOCC1CCN(S(=O)(F)=Nc2ccc(/C(CC)=C(/c3ccccc3)c3ccc(OCCN(C)C)cc3)cc2)C1	593.309
4	L02	16.855	CC/C(=C(\c1ccccc1)c1ccc(OCCN(C)C)cc1)c1ccc(NS(=O)(=O)NC(CC)c2cccnc2)cc1	584.282
4	M02	35.1742	CC/C(=C(\c1ccccc1)c1ccc(OCCN(C)C)cc1)c1ccc(N=S(=O)(F)N(C)C(CC)c2cccnc2)cc1	600.293
4	N02	47.2971	CC/C(=C(\c1ccccc1)c1ccc(OCCN(C)C)cc1)c1ccc(NS(=O)(=O)NC(c2cccnc2)C(C)C)cc1	598.298
4	O02	15.4498	CC/C(=C(\c1ccccc1)c1ccc(OCCN(C)C)cc1)c1ccc(NS(=O)(=O)NC(CC(C)C)c2cccnc2)cc1	612.313
4	B03	-6.91357	CCCCC(NS(=O)(=O)Nc1ccc(/C(CC)=C(/c2ccccc2)c2ccc(OCCN(C)C)cc2)cc1)c1cccnc1	612.313
4	C03	-0.41706	CC/C(=C(\c1ccccc1)c1ccc(OCCN(C)C)cc1)c1ccc(NS(=O)(=O)NC(CC(C)(C)C)c2cccnc2)cc1	626.329
4	D03	-21.947	CC/C(=C(\c1ccccc1)c1ccc(OCCN(C)C)cc1)c1ccc(NS(=O)(=O)NC(CC)c2ncnn2C)cc1	588.288
4	E03	-0.259219	CC/C(=C(\c1ccccc1)c1ccc(OCCN(C)C)cc1)c1ccc(NS(=O)(=O)NC(c2ncnn2C)C(C)C)cc1	602.304
4	F03	21.7731	CC/C(=C(\c1ccccc1)c1ccc(OCCN(C)C)cc1)c1ccc(NS(=O)(=O)NC(c2ncnn2C)C2CC2)cc1	600.288
4	G03	67.9474	CC/C(=C(\c1ccccc1)c1ccc(OCCN(C)C)cc1)c1ccc(NS(=O)(=O)NCC2(CC)CC2)cc1	547.287
4	H03	45.8265	CC/C(=C(\c1ccccc1)c1ccc(OCCN(C)C)cc1)c1ccc(NS(=O)(=O)NCC2(C(C)C)CC2)cc1	561.303
4	I03	59.2122	CC/C(=C(\c1ccccc1)c1ccc(OCCN(C)C)cc1)c1ccc(NS(=O)(=O)NCC2(COC)CC2)cc1	563.282
4	J03	-15.2137	CC/C(=C(\c1ccccc1)c1ccc(OCCN(C)C)cc1)c1ccc(NS(=O)(=O)NCC2(CC)CCC2)cc1	561.303
4	K03	-10.8923	CCCC1(CNS(=O)(=O)Nc2ccc(/C(CC)=C(/c3ccccc3)c3ccc(OCCN(C)C)cc3)cc2)CCC1	575.318
4	L03	47.4761	CC/C(=C(\c1ccccc1)c1ccc(OCCN(C)C)cc1)c1ccc(NS(=O)(=O)NCC2(COC)CCC2)cc1	577.297
4	M03	65.8281	CCOCC1(CNS(=O)(=O)Nc2ccc(/C(CC)=C(/c3ccccc3)c3ccc(OCCN(C)C)cc3)cc2)CCC1	591.313
4	N03	21.3977	CC/C(=C(\c1ccccc1)c1ccc(OCCN(C)C)cc1)c1ccc(NS(=O)(=O)NCC2(CC(C)C)CCC2)cc1	589.334
4	O03	59.5009	CC/C(=C(\c1ccccc1)c1ccc(OCCN(C)C)cc1)c1ccc(NS(=O)(=O)NCC2(Cn3cccn3)CC2)cc1	599.293
4	B04	50.864	CC/C(=C(\c1ccccc1)c1ccc(OCCN(C)C)cc1)c1ccc(NS(=O)(=O)NCC2(Cn3ccnc3)CC2)cc1	599.293
4	C04	45.9709	CC/C(=C(\c1ccccc1)c1ccc(OCCN(C)C)cc1)c1ccc(NS(=O)(=O)NCC2(Cn3ccnc3C)CC2)cc1	613.309
4	D04	43.2452	CC/C(=C(\c1ccccc1)c1ccc(OCCN(C)C)cc1)c1ccc(NS(=O)(=O)NCC2(Cn3ccnc3CC)CC2)cc1	627.324
4	E04	5.49043	CC/C(=C(\c1ccccc1)c1ccc(OCCN(C)C)cc1)c1ccc(NS(=O)(=O)NCC2(COc3ccccc3)CC2)cc1	625.297
4	F04	15.1207	CC/C(=C(\c1ccccc1)c1ccc(OCCN(C)C)cc1)c1ccc(NS(=O)(=O)NC2CCN(C(=O)C(C)C)CC2)cc1	618.324
4	G04	3.83695	CC/C(=C(\c1ccccc1)c1ccc(OCCN(C)C)cc1)c1ccc(NS(=O)(=O)NCc2cccc(OC(C)CC)c2)cc1	627.313
4	H04	-4.61525	CC/C(=C(\c1ccccc1)c1ccc(OCCN(C)C)cc1)c1ccc(N=S(=O)(F)N2CCCC(CCC(=O)O)C2)cc1	607.288
4	I04	48.1826	CC/C(=C(\c1ccccc1)c1ccc(OCCN(C)C)cc1)c1ccc(NS(=O)(=O)NC(C)c2ccc(O)cc2)cc1	585.266
4	J04	-19.3984	CC/C(=C(\c1ccccc1)c1ccc(OCCN(C)C)cc1)c1ccc(NS(=O)(=O)NCc2ccc(-c3ncon3)cc2)cc1	623.257
4	K04	5.6425	CCOCC(C)(C)NS(=O)(=O)Nc1ccc(/C(CC)=C(/c2ccccc2)c2ccc(OCCN(C)C)cc2)cc1	565.297
4	L04	52.8658	C=CCN(C(C)C)S(=O)(F)=Nc1ccc(/C(CC)=C(/c2ccccc2)c2ccc(OCCN(C)C)cc2)cc1	549.283
4	M04	16.9512	CC/C(=C(\c1ccccc1)c1ccc(OCCN(C)C)cc1)c1ccc(NS(=O)(=O)NCCOc2ccccc2Cl)cc1	619.227
4	N04	39.8844	CC/C(=C(\c1ccccc1)c1ccc(OCCN(C)C)cc1)c1ccc(NS(=O)(=O)NC(CC)c2ncccc2C)cc1	598.298
4	O04	-1.0234	CCCn1ncnc1C(C)NS(=O)(=O)Nc1ccc(/C(CC)=C(/c2ccccc2)c2ccc(OCCN(C)C)cc2)cc1	602.304
4	B05	-4.33036	CC/C(=C(\c1ccccc1)c1ccc(OCCN(C)C)cc1)c1ccc(NS(=O)(=O)NCCC(=O)Nc2cccc(F)c2)cc1	630.268
4	C05	15.1245	CC/C(=C(\c1ccccc1)c1ccc(OCCN(C)C)cc1)c1ccc(N=S(=O)(F)N(C2CCCCC2)C2CC2)cc1	589.314
4	D05	-14.4745	CC/C(=C(\c1ccccc1)c1ccc(OCCN(C)C)cc1)c1ccc(N=S(=O)(F)N(Cc2ccc3[nH]ccc3c2)C2CC2)cc1	636.293
4	E05	40.8353	CC/C(=C(\c1ccccc1)c1ccc(OCCN(C)C)cc1)c1ccc(NS(=O)(=O)NCC(C)n2cc(C)cn2)cc1	587.293
4	F05	3.09972	CC/C(=C(\c1ccccc1)c1ccc(OCCN(C)C)cc1)c1ccc(NS(=O)(=O)NC(C)COc2ccccc2C)cc1	613.297
4	G05	28.181	CC/C(=C(\c1ccccc1)c1ccc(OCCN(C)C)cc1)c1ccc(N=S(=O)(F)N(CC)CC2CCCCC2)cc1	591.329
4	H05	18.8915	CC/C(=C(\c1ccccc1)c1ccc(OCCN(C)C)cc1)c1ccc(N=S(=O)(F)N(CC)Cc2ccccc2OC)cc1	615.293
4	I05	-0.336214	CC/C(=C(\c1ccccc1)c1ccc(OCCN(C)C)cc1)c1ccc(NS(=O)(=O)NCc2ccc(O)cc2O)cc1	587.245
4	J05	6.65114	CC/C(=C(\c1ccccc1)c1ccc(OCCN(C)C)cc1)c1ccc(NS(=O)(=O)NCc2cc(Cl)ccc2OC(C)C)cc1	647.258
4	K05	-9.95489	CCCc1ccc(OCCNS(=O)(=O)Nc2ccc(/C(CC)=C(/c3ccccc3)c3ccc(OCCN(C)C)cc3)cc2)cc1	627.313
4	L05	63.0427	CC/C(=C(\c1ccccc1)c1ccc(OCCN(C)C)cc1)c1ccc(NS(=O)(=O)NC(C)CCO)cc1	537.266
4	M05	44.329	CC/C(=C(\c1ccccc1)c1ccc(OCCN(C)C)cc1)c1ccc(NS(=O)(=O)NC(C)c2ccccc2O)cc1	585.266
4	N05	32.5197	CC/C(=C(\c1ccccc1)c1ccc(OCCN(C)C)cc1)c1ccc(N=S(=O)(F)N2CCN(C(=O)C3CCC3)CC2)cc1	618.304
4	O05	3.94089	CCCOc1ccc(C(C)NS(=O)(=O)Nc2ccc(/C(CC)=C(/c3ccccc3)c3ccc(OCCN(C)C)cc3)cc2)cc1	627.313
4	B06	44.9237	CC/C(=C(\c1ccccc1)c1ccc(OCCN(C)C)cc1)c1ccc(N=S(=O)(F)N2CCC(C(C)O)CC2)cc1	579.293
4	C06	-4.61332	CC/C(=C(\c1ccccc1)c1ccc(OCCN(C)C)cc1)c1ccc(NS(=O)(=O)NCCC(=O)Nc2ccc(C)c(C)c2)cc1	640.308
4	D06	-10.8095	CC/C(=C(\c1ccccc1)c1ccc(OCCN(C)C)cc1)c1ccc(NS(=O)(=O)NC(C)COc2ccccc2OC)cc1	629.292
4	E06	16.984	CC/C(=C(\c1ccccc1)c1ccc(OCCN(C)C)cc1)c1ccc(N=S(=O)(F)N(C)C(CC)CC)cc1	551.298
4	F06	11.6	CC/C(=C(\c1ccccc1)c1ccc(OCCN(C)C)cc1)c1ccc(NS(=O)(=O)NCc2ccc(OC(C)C)c(OC)c2)cc1	643.308
4	G06	-13.2907	CC/C(=C(\c1ccccc1)c1ccc(OCCN(C)C)cc1)c1ccc(NS(=O)(=O)NCCC(=O)Nc2ccc(F)c(C)c2)cc1	644.283
4	H06	5.80034	CC/C(=C(\c1ccccc1)c1ccc(OCCN(C)C)cc1)c1ccc(NS(=O)(=O)NCCSC2CCCCC2)cc1	607.29
4	I06	-4.37848	CC/C(=C(\c1ccccc1)c1ccc(OCCN(C)C)cc1)c1ccc(NS(=O)(=O)NC(C)c2ccc3c(c2)CC(C)O3)cc1	625.297
4	J06	8.86091	CC/C(=C(\c1ccccc1)c1ccc(OCCN(C)C)cc1)c1ccc(N=S(=O)(F)N(C)C(C)CCO)cc1	553.277
4	K06	-8.72489	CC/C(=C(\c1ccccc1)c1ccc(OCCN(C)C)cc1)c1ccc(N=S(=O)(F)N(CC)C(C)CCO)cc1	567.293
4	L06	13.9522	CCCOc1c(CNS(=O)(=O)Nc2ccc(/C(CC)=C(/c3ccccc3)c3ccc(OCCN(C)C)cc3)cc2)cccc1OC	643.308
4	M06	62.9503	CC/C(=C(\c1ccccc1)c1ccc(OCCN(C)C)cc1)c1ccc(N=S(=O)(F)N(Cc2ccncc2)C2CC2)cc1	598.278
4	N06	26.6488	CC/C(=C(\c1ccccc1)c1ccc(OCCN(C)C)cc1)c1ccc(NS(=O)(=O)NC2(C3CC3)CC2)cc1	545.271
4	O06	10.2218	CCCOc1ccccc1C(C)NS(=O)(=O)Nc1ccc(/C(CC)=C(/c2ccccc2)c2ccc(OCCN(C)C)cc2)cc1	627.313
4	B07	16.2948	CC/C(=C(\c1ccccc1)c1ccc(OCCN(C)C)cc1)c1ccc(N=S(=O)(F)N(C)C(C)c2ccc(F)cc2)cc1	603.273
4	C07	18.8954	CCCC(NS(=O)(=O)Nc1ccc(/C(CC)=C(/c2ccccc2)c2ccc(OCCN(C)C)cc2)cc1)c1nccn1C	601.309
4	D07	8.16795	CC/C(=C(\c1ccccc1)c1ccc(OCCN(C)C)cc1)c1ccc(NS(=O)(=O)NC(c2nccn2C)C(C)C)cc1	601.309
4	E07	19.4247	CC/C(=C(\c1ccccc1)c1ccc(OCCN(C)C)cc1)c1ccc(N=S(=O)(F)N(C)C(C)C(C)C)cc1	551.298
4	F07	12.0928	CC/C(=C(\c1ccccc1)c1ccc(OCCN(C)C)cc1)c1ccc(NS(=O)(=O)NC(C)c2ncnn2CC)cc1	588.288
4	G07	52.914	CC/C(=C(\c1ccccc1)c1ccc(OCCN(C)C)cc1)c1ccc(NS(=O)(=O)NCCNC(=O)C(F)(F)F)cc1	604.233
4	H07	-26.9324	CC/C(=C(\c1ccccc1)c1ccc(OCCN(C)C)cc1)c1ccc(NS(=O)(=O)NCCC(=O)Nc2ccc(C)cc2)cc1	626.293
4	I07	16.0716	CC/C(=C(\c1ccccc1)c1ccc(OCCN(C)C)cc1)c1ccc(NS(=O)(=O)NCc2nc3cc(C(C)(C)C)ccc3o2)cc1	652.308
4	J07	7.94659	CC/C(=C(\c1ccccc1)c1ccc(OCCN(C)C)cc1)c1ccc(NS(=O)(=O)NCCCn2cccc2)cc1	572.282
4	K07	-2.94829	CCOc1ccc(C(CC)NS(=O)(=O)Nc2ccc(/C(CC)=C(/c3ccccc3)c3ccc(OCCN(C)C)cc3)cc2)cc1	627.313
4	L07	23.1378	CCCOc1ccccc1CNS(=O)(=O)Nc1ccc(/C(CC)=C(/c2ccccc2)c2ccc(OCCN(C)C)cc2)cc1	613.297
4	M07	57.9784	CC/C(=C(\c1ccccc1)c1ccc(OCCN(C)C)cc1)c1ccc(NS(=O)(=O)NCC2(COC)CCCC2)cc1	591.313
4	N07	51.7956	CC/C(=C(\c1ccccc1)c1ccc(OCCN(C)C)cc1)c1ccc(N=S(=O)(F)N(Cc2cccnc2)C2CC2)cc1	598.278
4	O07	10.9417	CC/C(=C(\c1ccccc1)c1ccc(OCCN(C)C)cc1)c1ccc(N=S(=O)(F)N(C)C(C)CC(C)C)cc1	565.314
4	B08	-12.8769	CC/C(=C(\c1ccccc1)c1ccc(OCCN(C)C)cc1)c1ccc(N=S(=O)(F)N(Cc2ccccn2)C2CC2)cc1	598.278
4	C08	-0.621098	CC/C(=C(\c1ccccc1)c1ccc(OCCN(C)C)cc1)c1ccc(N=S(=O)(F)N(C)CC(F)(F)F)cc1	563.223
4	D08	-6.84427	CC/C(=C(\c1ccccc1)c1ccc(OCCN(C)C)cc1)c1ccc(N=S(=O)(F)N(C)C(C)(C)COC)cc1	567.293
4	E08	-7.08873	CC/C(=C(\c1ccccc1)c1ccc(OCCN(C)C)cc1)c1ccc(NS(=O)(=O)NCc2sc(COC)nc2C)cc1	620.249
4	F08	36.6159	CC/C(=C(\c1ccccc1)c1ccc(OCCN(C)C)cc1)c1ccc(N=S(=O)(F)N(CC(F)(F)F)C(C)C)cc1	591.254
4	G08	28.26	CC/C(=C(\c1ccccc1)c1ccc(OCCN(C)C)cc1)c1ccc(NS(=O)(=O)NCc2nc3c(C)cccc3o2)cc1	610.261
4	H08	-2.68843	CC/C(=C(\c1ccccc1)c1ccc(OCCN(C)C)cc1)c1ccc(NS(=O)(=O)NCCC(=O)Nc2ccc(F)cc2)cc1	630.268
4	I08	15.394	CC/C(=C(\c1ccccc1)c1ccc(OCCN(C)C)cc1)c1ccc(NS(=O)(=O)NCCC(=O)Nc2cccc(C)c2)cc1	626.293
4	J08	10.9629	CC/C(=C(\c1ccccc1)c1ccc(OCCN(C)C)cc1)c1ccc(NS(=O)(=O)NCc2sc(C)nc2C)cc1	590.239
4	K08	-4.50745	CC/C(=C(\c1ccccc1)c1ccc(OCCN(C)C)cc1)c1ccc(N=S(=O)(F)N(CC)C(C)CO)cc1	553.277
4	L08	18.135	CC/C(=C(\c1ccccc1)c1ccc(OCCN(C)C)cc1)c1ccc(NS(=O)(=O)NCCc2csc(CC)n2)cc1	604.254
4	M08	29.977	CC/C(=C(\c1ccccc1)c1ccc(OCCN(C)C)cc1)c1ccc(N=S(=O)(F)N(C)C2CCCCCC2)cc1	577.314
4	N08	6.11794	CC/C(=C(\c1ccccc1)c1ccc(OCCN(C)C)cc1)c1ccc(N=S(=O)(F)N2Cc3ccccc3CC2C(N)=O)cc1	626.273
4	O08	16.9782	CC/C(=C(\c1ccccc1)c1ccc(OCCN(C)C)cc1)c1ccc(NS(=O)(=O)NCC2(c3cccc(F)c3)CCOCC2)cc1	657.304
4	B09	-23.9912	CC/C(=C(\c1ccccc1)c1ccc(OCCN(C)C)cc1)c1ccc(NS(=O)(=O)NCc2sc(C(C)C)nc2C)cc1	618.27
4	C09	15.6038	CC/C(=C(\c1ccccc1)c1ccc(OCCN(C)C)cc1)c1ccc(N=S(=O)(F)N2CCCC(c3ncc[nH]3)C2)cc1	601.289
4	D09	-39.9947	CC/C(=C(\c1ccccc1)c1ccc(OCCN(C)C)cc1)c1ccc(NS(=O)(=O)NC/C=C/c2ccccc2)cc1	581.271
4	E09	-20.5476	CC/C(=C(\c1ccccc1)c1ccc(OCCN(C)C)cc1)c1ccc(NS(=O)(=O)NCCC(=O)Nc2ccc(C)cc2C)cc1	640.308
4	F09	-1.82031	CC/C(=C(\c1ccccc1)c1ccc(OCCN(C)C)cc1)c1ccc(NS(=O)(=O)NCc2csc(-c3cccc(C)c3)n2)cc1	652.254
4	G09	2.79943	CC/C(=C(\c1ccccc1)c1ccc(OCCN(C)C)cc1)c1ccc(NS(=O)(=O)NC(C)COc2ccc(C)cc2)cc1	613.297
4	H09	21.7423	CC/C(=C(\c1ccccc1)c1ccc(OCCN(C)C)cc1)c1ccc(NS(=O)(=O)NC(c2ccccc2)c2cccs2)cc1	637.243
4	I09	16.8203	CCCN([C@@H]1CCCC[C@H]1O)S(=O)(F)=Nc1ccc(/C(CC)=C(/c2ccccc2)c2ccc(OCCN(C)C)cc2)cc1	607.324
4	J09	-8.09352	CC/C(=C(\c1ccccc1)c1ccc(OCCN(C)C)cc1)c1ccc(NS(=O)(=O)NC(C)c2ccc3c(c2)CCCC3)cc1	623.318
4	K09	31.232	CC/C(=C(\c1ccccc1)c1ccc(OCCN(C)C)cc1)c1ccc(N=S(=O)(F)N2CCCCC2c2ccnn2C)cc1	615.304
4	L09	15.215	CCOc1c(CNS(=O)(=O)Nc2ccc(/C(CC)=C(/c3ccccc3)c3ccc(OCCN(C)C)cc3)cc2)cccc1OC	629.292
4	M09	25.8943	CCCc1nc(CNS(=O)(=O)Nc2ccc(/C(CC)=C(/c3ccccc3)c3ccc(OCCN(C)C)cc3)cc2)cs1	604.254
4	N09	30.464	CC/C(=C(\c1ccccc1)c1ccc(OCCN(C)C)cc1)c1ccc(NS(=O)(=O)NCC(c2ccccc2)C2CCCC2)cc1	637.334
4	O09	17.8155	CCCOc1cccc(CNS(=O)(=O)Nc2ccc(/C(CC)=C(/c3ccccc3)c3ccc(OCCN(C)C)cc3)cc2)c1	613.297
4	B10	10.1448	CC/C(=C(\c1ccccc1)c1ccc(OCCN(C)C)cc1)c1ccc(NS(=O)(=O)NCCNC(=O)C(C)C)cc1	578.293
4	C10	-17.8527	CC/C(=C(\c1ccccc1)c1ccc(OCCN(C)C)cc1)c1ccc(NS(=O)(=O)NC2CCN(C(=O)c3ccco3)CC2)cc1	642.288
4	D10	16.0639	CC/C(=C(\c1ccccc1)c1ccc(OCCN(C)C)cc1)c1ccc(NS(=O)(=O)NCCCOC2CCCC2)cc1	591.313
4	E10	-5.54882	CC/C(=C(\c1ccccc1)c1ccc(OCCN(C)C)cc1)c1ccc(NS(=O)(=O)NCC2(c3cc(C)cc(C)c3)CCCC2)cc1	651.349
4	F10	12.6241	CC/C(=C(\c1ccccc1)c1ccc(OCCN(C)C)cc1)c1ccc(NS(=O)(=O)NC(C)c2ncccc2C)cc1	584.282
4	G10	-25.3656	CC/C(=C(\c1ccccc1)c1ccc(OCCN(C)C)cc1)c1ccc(NS(=O)(=O)NCc2ccc(-c3noc(C)n3)cc2)cc1	637.272
4	H10	22.5661	CC/C(=C(\c1ccccc1)c1ccc(OCCN(C)C)cc1)c1ccc(N=S(=O)(F)N2CCOCC2CO)cc1	567.257
4	I10	7.4057	CC/C(=C(\c1ccccc1)c1ccc(OCCN(C)C)cc1)c1ccc(NS(=O)(=O)NCCCn2nc(C)nc2C)cc1	602.304
4	J10	15.1611	CC/C(=C(\c1ccccc1)c1ccc(OCCN(C)C)cc1)c1ccc(NS(=O)(=O)NCc2sc(CC)nc2C)cc1	604.254
4	K10	15.138	CC/C(=C(\c1ccccc1)c1ccc(OCCN(C)C)cc1)c1ccc(NS(=O)(=O)NCCC(=O)Nc2cc(C)ccc2C)cc1	640.308
4	L10	23.8385	CCCc1nc(C)c(CNS(=O)(=O)Nc2ccc(/C(CC)=C(/c3ccccc3)c3ccc(OCCN(C)C)cc3)cc2)s1	618.27
4	M10	49.8996	CC/C(=C(\c1ccccc1)c1ccc(OCCN(C)C)cc1)c1ccc(NS(=O)(=O)NCc2nc3cc(OC)ccc3o2)cc1	626.256
4	N10	16.1774	CCCOc1ccc(Cl)cc1CNS(=O)(=O)Nc1ccc(/C(CC)=C(/c2ccccc2)c2ccc(OCCN(C)C)cc2)cc1	647.258
4	O10	4.3432	CC/C(=C(\c1ccccc1)c1ccc(OCCN(C)C)cc1)c1ccc(NS(=O)(=O)NCCCc2nnc(N)s2)cc1	606.245
4	B11	-18.282	CC/C(=C(\c1ccccc1)c1ccc(OCCN(C)C)cc1)c1ccc(NS(=O)(=O)NCCn2nc(C)nc2C)cc1	588.288
4	C11	-15.0886	CCCN(C(C)CO)S(=O)(F)=Nc1ccc(/C(CC)=C(/c2ccccc2)c2ccc(OCCN(C)C)cc2)cc1	567.293
4	D11	27.3225	CC/C(=C(\c1ccccc1)c1ccc(OCCN(C)C)cc1)c1ccc(N=S(=O)(F)N2CCCN(C(=O)COC)CC2)cc1	622.299
4	E11	6.38743	CC/C(=C(\c1ccccc1)c1ccc(OCCN(C)C)cc1)c1ccc(NS(=O)(=O)NCc2nnc(N)s2)cc1	578.213
4	F11	12.3835	CC/C(=C(\c1ccccc1)c1ccc(OCCN(C)C)cc1)c1ccc(N=S(=O)(F)N(CC)CC(F)(F)F)cc1	577.239
4	G11	8.88016	CC/C(=C(\c1ccccc1)c1ccc(OCCN(C)C)cc1)c1ccc(NS(=O)(=O)NCc2cccc(OC(C)C)c2)cc1	613.297
4	H11	-19.3811	CC/C(=C(\c1ccccc1)c1ccc(OCCN(C)C)cc1)c1ccc(NS(=O)(=O)NCCC(=O)Nc2ccc(CC)cc2)cc1	640.308
4	I11	11.2305	CC/C(=C(\c1ccccc1)c1ccc(OCCN(C)C)cc1)c1ccc(N=S(=O)(F)N(CC)[C@@H]2CCCC[C@H]2O)cc1	593.309
4	J11	-5.3852	CC/C(=C(\c1ccccc1)c1ccc(OCCN(C)C)cc1)c1ccc(NS(=O)(=O)NCc2ccccc2C(=O)O)cc1	599.245
4	K11	13.6597	CC/C(=C(\c1ccccc1)c1ccc(OCCN(C)C)cc1)c1ccc(NS(=O)(=O)NCc2nn(CC)c3ccccc23)cc1	623.293
4	L11	22.2312	CC/C(=C(\c1ccccc1)c1ccc(OCCN(C)C)cc1)c1ccc(N=S(=O)(F)N(C)Cc2ccn(CC)n2)cc1	589.289
4	M11	22.0445	CC/C(=C(\c1ccccc1)c1ccc(OCCN(C)C)cc1)c1ccc(NS(=O)(=O)NCC(=O)Nc2cc(C)ccc2OC)cc1	642.288
4	N11	22.1311	CC/C(=C(\c1ccccc1)c1ccc(OCCN(C)C)cc1)c1ccc(NS(=O)(=O)NC2CCCN(C(=O)C(C)C)C2)cc1	618.324
4	O11	39.7208	CC/C(=C(\c1ccccc1)c1ccc(OCCN(C)C)cc1)c1ccc(NS(=O)(=O)NCC(=O)N(C)C)cc1	550.261
4	B12	0.0718626	CC/C(=C(\c1ccccc1)c1ccc(OCCN(C)C)cc1)c1ccc(N=S(=O)(F)N(CCC(N)=O)C(C)C)cc1	580.288
4	C12	11.8849	CC/C(=C(\c1ccccc1)c1ccc(OCCN(C)C)cc1)c1ccc(NS(=O)(=O)NC2CCCN(C(=O)c3cccs3)C2)cc1	658.265
4	D12	-24.9633	CC/C(=C(\c1ccccc1)c1ccc(OCCN(C)C)cc1)c1ccc(NS(=O)(=O)NC2CCN(C(=O)C3CCCC3)CC2)cc1	644.34
4	E12	22.2485	CC/C(=C(\c1ccccc1)c1ccc(OCCN(C)C)cc1)c1ccc(NS(=O)(=O)N[C@@H](CSC)C(=O)OC)cc1	597.233
4	F12	13.2131	CC/C(=C(\c1ccccc1)c1ccc(OCCN(C)C)cc1)c1ccc(N=S(=O)(F)N(CC)[C@H]2COC[C@@H]2O)cc1	581.272
4	G12	-12.413	CC/C(=C(\c1ccccc1)c1ccc(OCCN(C)C)cc1)c1ccc(N=S(=O)(F)N2CCCC2c2cc(C)on2)cc1	602.273
4	H12	38.8218	CC/C(=C(\c1ccccc1)c1ccc(OCCN(C)C)cc1)c1ccc(NS(=O)(=O)NC(C)(C)C(N)=O)cc1	550.261
4	I12	32.8874	CC/C(=C(\c1ccccc1)c1ccc(OCCN(C)C)cc1)c1ccc(N=S(=O)(F)N(CCC(C)C)C2CC2)cc1	577.314
4	J12	21.5498	CC/C(=C(\c1ccccc1)c1ccc(OCCN(C)C)cc1)c1ccc(N=S(=O)(F)N2CC[C@H]3CC[C@@H](C2)N3C(=O)OC(C)(C)C)cc1	676.346
4	K12	-6.03197	CC/C(=C(\c1ccccc1)c1ccc(OCCN(C)C)cc1)c1ccc(N=S(=O)(F)N2CCC(CN(C)C(=O)OC(C)(C)C)CC2)cc1	678.362
4	L12	-11.8644	CC/C(=C(\c1ccccc1)c1ccc(OCCN(C)C)cc1)c1ccc(N=S(=O)(F)N2CCC3(CCCN(C(=O)OC(C)(C)C)C3)C2)cc1	690.362
4	M12	62.7848	CC/C(=C(\c1ccccc1)c1ccc(OCCN(C)C)cc1)c1ccc(N=S(=O)(F)N2CCC(OC)C2)cc1	551.262
4	N12	7.3749	CC/C(=C(\c1ccccc1)c1ccc(OCCN(C)C)cc1)c1ccc(NS(=O)(=O)NC2CCN(C(=O)CC(C)C)CC2)cc1	632.34
4	O12	59.2738	CC/C(=C(\c1ccccc1)c1ccc(OCCN(C)C)cc1)c1ccc(N=S(=O)(F)N2CCNCC2CC)cc1	564.293
4	B13	64.3671	CCOC(C)CNS(=O)(=O)Nc1ccc(/C(CC)=C(/c2ccccc2)c2ccc(OCCN(C)C)cc2)cc1	551.282
4	C13	22.0445	CC/C(=C(\c1ccccc1)c1ccc(OCCN(C)C)cc1)c1ccc(NS(=O)(=O)NC2CCCN(C(=O)c3ccccc3)C2)cc1	652.308
4	D13	21.1359	CC/C(=C(\c1ccccc1)c1ccc(OCCN(C)C)cc1)c1ccc(NS(=O)(=O)NCCNS(C)(=O)=O)cc1	586.228
4	E13	6.86673	CC/C(=C(\c1ccccc1)c1ccc(OCCN(C)C)cc1)c1ccc(N=S(=O)(F)N2CCOC(CC(=O)O)C2)cc1	595.252
4	F13	46.0594	CC/C(=C(\c1ccccc1)c1ccc(OCCN(C)C)cc1)c1ccc(NS(=O)(=O)N[C@H]2C3C=CC(O3)[C@H]2C(=O)O)cc1	603.24
4	G13	26.0136	CC/C(=C(\c1ccccc1)c1ccc(OCCN(C)C)cc1)c1ccc(N=S(=O)(F)N2CCCC(C)(C)C2)cc1	563.298
4	H13	10.216	CC/C(=C(\c1ccccc1)c1ccc(OCCN(C)C)cc1)c1ccc(N=S(=O)(F)N2CC=CC2C(C)C)cc1	561.283
4	I13	24.158	CC/C(=C(\c1ccccc1)c1ccc(OCCN(C)C)cc1)c1ccc(NS(=O)(=O)NC2CCCN(C(C)=O)C2)cc1	590.293
4	J13	44.5003	CC/C(=C(\c1ccccc1)c1ccc(OCCN(C)C)cc1)c1ccc(N=S(=O)(F)N(CC)C(C)C(N)=O)cc1	566.273
4	K13	50.9275	CC/C(=C(\c1ccccc1)c1ccc(OCCN(C)C)cc1)c1ccc(NS(=O)(=O)NCC(=O)Nc2cccc(C)c2C)cc1	626.293
4	L13	27.4149	CC/C(=C(\c1ccccc1)c1ccc(OCCN(C)C)cc1)c1ccc(NS(=O)(=O)NCCCC(=O)NC)cc1	564.277
4	M13	18.5373	CCCn1ccnc1CNS(=O)(=O)Nc1ccc(/C(CC)=C(/c2ccccc2)c2ccc(OCCN(C)C)cc2)cc1	587.293
4	N13	-7.9915	CC/C(=C(\c1ccccc1)c1ccc(OCCN(C)C)cc1)c1ccc(NS(=O)(=O)NCCC(C)(C)C(=O)O)cc1	579.277
4	O13	35.2107	CC/C(=C(\c1ccccc1)c1ccc(OCCN(C)C)cc1)c1ccc(NS(=O)(=O)NCC(=O)NC(C)C)cc1	564.277
4	B14	38.895	CCOCCN(C)S(=O)(F)=Nc1ccc(/C(CC)=C(/c2ccccc2)c2ccc(OCCN(C)C)cc2)cc1	553.277
4	C14	13.3478	CCOCC1CCCN1S(=O)(F)=Nc1ccc(/C(CC)=C(/c2ccccc2)c2ccc(OCCN(C)C)cc2)cc1	579.293
4	D14	38.05	CC/C(=C(\c1ccccc1)c1ccc(OCCN(C)C)cc1)c1ccc(NS(=O)(=O)NCC(=O)Nc2nccs2)cc1	605.213
4	E14	20.5527	CC/C(=C(\c1ccccc1)c1ccc(OCCN(C)C)cc1)c1ccc(N=S(=O)(F)N(C2CCOCC2)C2CC2)cc1	591.293
4	F14	41.3973	CC/C(=C(\c1ccccc1)c1ccc(OCCN(C)C)cc1)c1ccc(NS(=O)(=O)NCc2cc(C3CC3)on2)cc1	586.261
4	G14	38.7217	CC/C(=C(\c1ccccc1)c1ccc(OCCN(C)C)cc1)c1ccc(N=S(=O)(F)N2CCC(CC)(C(N)=O)CC2)cc1	606.304
4	H14	21.7885	CCCC(NS(=O)(=O)Nc1ccc(/C(CC)=C(/c2ccccc2)c2ccc(OCCN(C)C)cc2)cc1)c1cccs1	603.259
4	I14	39.1183	CC/C(=C(\c1ccccc1)c1ccc(OCCN(C)C)cc1)c1ccc(NS(=O)(=O)NC(CO)COC)cc1	553.261
4	J14	39.0086	CC/C(=C(\c1ccccc1)c1ccc(OCCN(C)C)cc1)c1ccc(NS(=O)(=O)NC(c2ccccc2)c2cccn2C)cc1	634.298
4	K14	58.1785	CC/C(=C(\c1ccccc1)c1ccc(OCCN(C)C)cc1)c1ccc(N=S(=O)(F)N2CCCN(C(C)=O)CC2)cc1	592.288
4	L14	30.4543	CC/C(=C(\c1ccccc1)c1ccc(OCCN(C)C)cc1)c1ccc(N=S(=O)(F)N(CC)Cc2ccc(C(=O)O)cc2)cc1	629.272
4	M14	41.8555	CC/C(=C(\c1ccccc1)c1ccc(OCCN(C)C)cc1)c1ccc(N=S(=O)(F)N2CCCCC2CCC(=O)O)cc1	607.288
4	N14	21.4458	CC/C(=C(\c1ccccc1)c1ccc(OCCN(C)C)cc1)c1ccc(NS(=O)(=O)NCc2csc3c2CCCC3)cc1	615.259
4	O14	57.474	CC/C(=C(\c1ccccc1)c1ccc(OCCN(C)C)cc1)c1ccc(NS(=O)(=O)NCC(C)(C)COC)cc1	565.297
4	B15	30.7854	CC/C(=C(\c1ccccc1)c1ccc(OCCN(C)C)cc1)c1ccc(NS(=O)(=O)NC2(C(C)C)CC2)cc1	547.287
4	C15	2.55882	CC/C(=C(\c1ccccc1)c1ccc(OCCN(C)C)cc1)c1ccc(N=S(=O)(F)N(C)Cc2ccccc2C)cc1	585.283
4	D15	7.82725	CC/C(=C(\c1ccccc1)c1ccc(OCCN(C)C)cc1)c1ccc(NS(=O)(=O)NCCC(=O)Nc2ccccc2C)cc1	626.293
4	E15	31.3995	CC/C(=C(\c1ccccc1)c1ccc(OCCN(C)C)cc1)c1ccc(NS(=O)(=O)NCCC(=O)Nc2ccccc2OC)cc1	642.288
4	F15	3.46352	CC/C(=C(\c1ccccc1)c1ccc(OCCN(C)C)cc1)c1ccc(N=S(=O)(F)N(C)Cc2cccc(O)c2)cc1	587.262
4	G15	6.45673	CC/C(=C(\c1ccccc1)c1ccc(OCCN(C)C)cc1)c1ccc(NS(=O)(=O)NC(c2ncnn2CC)C2CC2)cc1	614.304
4	H15	-8.12817	CC/C(=C(\c1ccccc1)c1ccc(OCCN(C)C)cc1)c1ccc(NS(=O)(=O)NCc2ccc(OC(C)CC)cc2)cc1	627.313
4	I15	23.9559	CC/C(=C(\c1ccccc1)c1ccc(OCCN(C)C)cc1)c1ccc(NS(=O)(=O)NCCOCc2ccccc2)cc1	599.282
4	J15	25.2841	CC/C(=C(\c1ccccc1)c1ccc(OCCN(C)C)cc1)c1ccc(NS(=O)(=O)NCC2(c3cccc(F)c3)CCCC2)cc1	641.309
4	K15	23.2148	CC/C(=C(\c1ccccc1)c1ccc(OCCN(C)C)cc1)c1ccc(NS(=O)(=O)NCC2(c3ccccc3F)CCCC2)cc1	641.309
4	L15	15.1611	CC/C(=C(\c1ccccc1)c1ccc(OCCN(C)C)cc1)c1ccc(N=S(=O)(F)N2CCNC(=O)C2C)cc1	564.257
4	M15	11.1881	CCCC(CC)NS(=O)(=O)Nc1ccc(/C(CC)=C(/c2ccccc2)c2ccc(OCCN(C)C)cc2)cc1	549.303
4	N15	10.1506	CC/C(=C(\c1ccccc1)c1ccc(OCCN(C)C)cc1)c1ccc(NS(=O)(=O)NC2(C3CCCC3)CC2)cc1	573.303
4	O15	16.5008	CC/C(=C(\c1ccccc1)c1ccc(OCCN(C)C)cc1)c1ccc(N=S(=O)(F)N(C)C2(COC)CC2)cc1	565.277
4	B16	9.17275	CC/C(=C(\c1ccccc1)c1ccc(OCCN(C)C)cc1)c1ccc(NS(=O)(=O)NCCn2ccnc2CC)cc1	587.293
4	C16	-11.3658	CC/C(=C(\c1ccccc1)c1ccc(OCCN(C)C)cc1)c1ccc(NS(=O)(=O)NCCC(=O)Nc2ccccc2CC)cc1	640.308
4	D16	22.1638	CCCN(C1CC1)S(=O)(F)=Nc1ccc(/C(CC)=C(/c2ccccc2)c2ccc(OCCN(C)C)cc2)cc1	549.283
4	E16	51.4587	CC/C(=C(\c1ccccc1)c1ccc(OCCN(C)C)cc1)c1ccc(NS(=O)(=O)NCC(C)n2cccn2)cc1	573.277
4	F16	-12.2474	CC/C(=C(\c1ccccc1)c1ccc(OCCN(C)C)cc1)c1ccc(N=S(=O)(F)N(CC)CC2CCOCC2)cc1	593.309
4	G16	15.0186	CC/C(=C(\c1ccccc1)c1ccc(OCCN(C)C)cc1)c1ccc(NS(=O)(=O)NCc2csc(-c3cnccn3)n2)cc1	640.229
4	H16	0.553085	CC/C(=C(\c1ccccc1)c1ccc(OCCN(C)C)cc1)c1ccc(NS(=O)(=O)NCc2ccccc2OC(C)CC)cc1	627.313
4	I16	-3.6528	CC/C(=C(\c1ccccc1)c1ccc(OCCN(C)C)cc1)c1ccc(NS(=O)(=O)NCC2(c3ccc(Cl)cc3)CC2)cc1	629.248
4	J16	15.0456	CC/C(=C(\c1ccccc1)c1ccc(OCCN(C)C)cc1)c1ccc(NS(=O)(=O)NCCCc2cccc(C)c2)cc1	597.303
4	K16	30.7816	CC/C(=C(\c1ccccc1)c1ccc(OCCN(C)C)cc1)c1ccc(N=S(=O)(F)N(CC(=O)O)C(C)C)cc1	567.257
4	L16	33.128	CC/C(=C(\c1ccccc1)c1ccc(OCCN(C)C)cc1)c1ccc(NS(=O)(=O)NCc2noc(Cc3ccccc3)n2)cc1	637.272
4	M16	-9.40245	CC/C(=C(\c1ccccc1)c1ccc(OCCN(C)C)cc1)c1ccc(NS(=O)(=O)NC2CCc3ccccc3C2)cc1	595.287
4	N16	-6.47084	CC/C(=C(\c1ccccc1)c1ccc(OCCN(C)C)cc1)c1ccc(N=S(=O)(F)N(C)CC2CCCCC2)cc1	577.314
4	O16	5.68292	CC/C(=C(\c1ccccc1)c1ccc(OCCN(C)C)cc1)c1ccc(NS(=O)(=O)NCCC(=O)Nc2ccccc2)cc1	612.277
4	B17	25.0069	CC/C(=C(\c1ccccc1)c1ccc(OCCN(C)C)cc1)c1ccc(NS(=O)(=O)NCc2noc(COC)n2)cc1	591.252
4	C17	8.99566	CC/C(=C(\c1ccccc1)c1ccc(OCCN(C)C)cc1)c1ccc(N=S(=O)(F)N(CC)Cc2ccccc2C)cc1	599.298
4	D17	22.1196	CC/C(=C(\c1ccccc1)c1ccc(OCCN(C)C)cc1)c1ccc(NS(=O)(=O)NCCn2cccc2)cc1	558.266
4	E17	32.1136	CC/C(=C(\c1ccccc1)c1ccc(OCCN(C)C)cc1)c1ccc(NS(=O)(=O)NCCc2csc(C)c2C)cc1	603.259
4	F17	9.67322	CC/C(=C(\c1ccccc1)c1ccc(OCCN(C)C)cc1)c1ccc(NS(=O)(=O)NCCSC(C)(C)C)cc1	581.275
4	G17	13.8945	CC/C(=C(\c1ccccc1)c1ccc(OCCN(C)C)cc1)c1ccc(NS(=O)(=O)NCCCn2cc(C)cn2)cc1	587.293
4	H17	55.0467	CCOCC1(CNS(=O)(=O)Nc2ccc(/C(CC)=C(/c3ccccc3)c3ccc(OCCN(C)C)cc3)cc2)CC1	577.297
4	I17	9.41143	CC/C(=C(\c1ccccc1)c1ccc(OCCN(C)C)cc1)c1ccc(N=S(=O)(F)N(C)C(C)CO)cc1	539.262
4	J17	25.3168	CC/C(=C(\c1ccccc1)c1ccc(OCCN(C)C)cc1)c1ccc(NS(=O)(=O)NCCC(=O)Nc2ccccc2F)cc1	630.268
4	K17	17.752	CC/C(=C(\c1ccccc1)c1ccc(OCCN(C)C)cc1)c1ccc(NS(=O)(=O)NC(CC)c2ncnn2CC)cc1	602.304
4	L17	21.236	CC/C(=C(\c1ccccc1)c1ccc(OCCN(C)C)cc1)c1ccc(N=S(=O)(F)N(CC(=O)O)C2CCCCCC2)cc1	621.304
4	M17	12.4759	CC/C(=C(\c1ccccc1)c1ccc(OCCN(C)C)cc1)c1ccc(N=S(=O)(F)N(C)C(C)C(C)(C)C)cc1	565.314
4	N17	9.38641	CC/C(=C(\c1ccccc1)c1ccc(OCCN(C)C)cc1)c1ccc(NS(=O)(=O)NCc2nn(C)c3cccc(Cl)c23)cc1	643.238
4	O17	3.39615	CC/C(=C(\c1ccccc1)c1ccc(OCCN(C)C)cc1)c1ccc(NS(=O)(=O)NCCOc2cccc(C(=O)OC)c2)cc1	643.272
4	B18	25.1493	CCOc1ccccc1C(C)NS(=O)(=O)Nc1ccc(/C(CC)=C(/c2ccccc2)c2ccc(OCCN(C)C)cc2)cc1	613.297
4	C18	-11.1233	CCCOc1ccc(C(CC)NS(=O)(=O)Nc2ccc(/C(CC)=C(/c3ccccc3)c3ccc(OCCN(C)C)cc3)cc2)cc1	641.329
4	D18	18.8068	CC/C(=C(\c1ccccc1)c1ccc(OCCN(C)C)cc1)c1ccc(N=S(=O)(F)N(CC(C)C)C(C)C)cc1	565.314
4	E18	48.8986	CC/C(=C(\c1ccccc1)c1ccc(OCCN(C)C)cc1)c1ccc(NS(=O)(=O)NC2(CC(C)(C)C)CC2)cc1	575.318
4	F18	-10.9732	CC/C(=C(\c1ccccc1)c1ccc(OCCN(C)C)cc1)c1ccc(N=S(=O)(F)N2CCCN(C(=O)C3CCC3)CC2)cc1	632.32
4	G18	11.1073	CC/C(=C(\c1ccccc1)c1ccc(OCCN(C)C)cc1)c1ccc(NS(=O)(=O)NCCc2csc3c2CCCC3)cc1	629.275
4	H18	5.77339	CC/C(=C(\c1ccccc1)c1ccc(OCCN(C)C)cc1)c1ccc(NS(=O)(=O)NC2(C3CCCCC3)CC2)cc1	587.318
4	I18	13.2304	CC/C(=C(\c1ccccc1)c1ccc(OCCN(C)C)cc1)c1ccc(NS(=O)(=O)NC(CC)c2ccc(O)cc2)cc1	599.282
4	J18	60.8888	CC/C(=C(\c1ccccc1)c1ccc(OCCN(C)C)cc1)c1ccc(N=S(=O)(F)N2CCC(CC)(CO)CC2)cc1	593.309
4	K18	94.2414	CC/C(=C(\c1ccccc1)c1ccc(OCCN(C)C)cc1)c1ccc(NS(=O)(=O)NCCS(=O)(=O)c2ccc(F)cc2)cc1	651.224
4	L18	17.6596	CC/C(=C(\c1ccccc1)c1ccc(OCCN(C)C)cc1)c1ccc(N=S(=O)(F)N2CC3CC=CCC3C2)cc1	573.283
4	M18	-3.70285	CC/C(=C(\c1ccccc1)c1ccc(OCCN(C)C)cc1)c1ccc(N=S(=O)(F)N2C[C@H](C(=O)O)[C@@H](C(C)C)C2)cc1	607.288
4	N18	-3.46031	CC/C(=C(\c1ccccc1)c1ccc(OCCN(C)C)cc1)c1ccc(NS(=O)(=O)NCCOc2ccc(Cl)cc2)cc1	619.227
4	O18	48.633	CC/C(=C(\c1ccccc1)c1ccc(OCCN(C)C)cc1)c1ccc(NS(=O)(=O)NCC(=O)NC(C)(C)C)cc1	578.293
4	B19	40.406	CC/C(=C(\c1ccccc1)c1ccc(OCCN(C)C)cc1)c1ccc(NS(=O)(=O)NCCCc2ccco2)cc1	573.266
4	C19	38.4946	CC/C(=C(\c1ccccc1)c1ccc(OCCN(C)C)cc1)c1ccc(N=S(=O)(F)N2CCC(CC)(C(=O)NC)CC2)cc1	620.32
4	D19	44.9257	CC/C(=C(\c1ccccc1)c1ccc(OCCN(C)C)cc1)c1ccc(NS(=O)(=O)NCCn2ncc3ccccc3c2=O)cc1	637.272
4	E19	40.5831	CC/C(=C(\c1ccccc1)c1ccc(OCCN(C)C)cc1)c1ccc(N=S(=O)(F)N2CC=CC2C(=O)OC)cc1	577.241
4	F19	15.1091	CCOc1ccc(C(C)NS(=O)(=O)Nc2ccc(/C(CC)=C(/c3ccccc3)c3ccc(OCCN(C)C)cc3)cc2)cc1F	631.288
4	G19	13.1727	CC/C(=C(\c1ccccc1)c1ccc(OCCN(C)C)cc1)c1ccc(N=S(=O)(F)N2CCc3nc[nH]c3C23CCCCC3)cc1	641.32
4	H19	56.2921	CC/C(=C(\c1ccccc1)c1ccc(OCCN(C)C)cc1)c1ccc(NS(=O)(=O)NCCc2nccn2C)cc1	573.277
4	I19	31.334	CC/C(=C(\c1ccccc1)c1ccc(OCCN(C)C)cc1)c1ccc(NS(=O)(=O)NC2CCCN(C(=O)C3CC3)C2)cc1	616.308
4	J19	32.1251	CC/C(=C(\c1ccccc1)c1ccc(OCCN(C)C)cc1)c1ccc(N=S(=O)(F)N(C)CCC(N)=O)cc1	552.257
4	K19	9.18237	CC/C(=C(\c1ccccc1)c1ccc(OCCN(C)C)cc1)c1ccc(N=S(=O)(F)N(CCO)CC(C)C)cc1	567.293
4	L19	31.8075	CC/C(=C(\c1ccccc1)c1ccc(OCCN(C)C)cc1)c1ccc(N=S(=O)(F)N(C)C(CC)C(N)=O)cc1	566.273
4	M19	-8.15512	CC/C(=C(\c1ccccc1)c1ccc(OCCN(C)C)cc1)c1ccc(NS(=O)(=O)NCc2cc(-c3cccc(F)c3)no2)cc1	640.252
4	N19	15.9907	C=CCN(CC(C)C)S(=O)(F)=Nc1ccc(/C(CC)=C(/c2ccccc2)c2ccc(OCCN(C)C)cc2)cc1	563.298
4	O19	-1.20242	CCCC1C=CCN1S(=O)(F)=Nc1ccc(/C(CC)=C(/c2ccccc2)c2ccc(OCCN(C)C)cc2)cc1	561.283
4	B20	3.02849	CC/C(=C(\c1ccccc1)c1ccc(OCCN(C)C)cc1)c1ccc(N=S(=O)(F)N2CCC(CC)(C(=O)O)CC2)cc1	607.288
4	C20	16.9127	CC/C(=C(\c1ccccc1)c1ccc(OCCN(C)C)cc1)c1ccc(N=S(=O)(F)N(CC(C)C)C(C)(C)C)cc1	579.329
4	D20	53.2085	CC/C(=C(\c1ccccc1)c1ccc(OCCN(C)C)cc1)c1ccc(N=S(=O)(F)N2CC=CC2CO)cc1	549.246
4	E20	49.222	CCOC1COCC1NS(=O)(=O)Nc1ccc(/C(CC)=C(/c2ccccc2)c2ccc(OCCN(C)C)cc2)cc1	579.277
4	F20	11.8945	CC/C(=C(\c1ccccc1)c1ccc(OCCN(C)C)cc1)c1ccc(NS(=O)(=O)NCc2snnc2C(C)C)cc1	605.249
4	G20	33.8595	CC/C(=C(\c1ccccc1)c1ccc(OCCN(C)C)cc1)c1ccc(N=S(=O)(F)N(CC)Cc2ccc(C)o2)cc1	589.277
4	H20	-1.27749	CC/C(=C(\c1ccccc1)c1ccc(OCCN(C)C)cc1)c1ccc(NS(=O)(=O)NCCCn2ccnn2)cc1	574.273
4	I20	13.4807	CC/C(=C(\c1ccccc1)c1ccc(OCCN(C)C)cc1)c1ccc(NS(=O)(=O)NCCS(=O)(=O)N2CCCC2)cc1	626.26
4	J20	1.88896	CC/C(=C(\c1ccccc1)c1ccc(OCCN(C)C)cc1)c1ccc(NS(=O)(=O)NCC(=O)Nc2ccc(F)c(F)c2F)cc1	652.233
4	K20	18.6567	CC/C(=C(\c1ccccc1)c1ccc(OCCN(C)C)cc1)c1ccc(N=S(=O)(F)N2CCCC2c2cc(C)no2)cc1	602.273
4	L20	43.0258	CC/C(=C(\c1ccccc1)c1ccc(OCCN(C)C)cc1)c1ccc(N=S(=O)(F)N(CC(C)C)C2CC2)cc1	563.298
4	M20	-17.1829	CC/C(=C(\c1ccccc1)c1ccc(OCCN(C)C)cc1)c1ccc(NS(=O)(=O)NCC(=O)NC)cc1	536.246
4	N20	2.72051	CC/C(=C(\c1ccccc1)c1ccc(OCCN(C)C)cc1)c1ccc(N=S(=O)(F)N2CC=CC2CC)cc1	547.267
4	O20	14.1024	CC/C(=C(\c1ccccc1)c1ccc(OCCN(C)C)cc1)c1ccc(NS(=O)(=O)NC2CCN(C(C)=O)CC2)cc1	590.293
4	B21	2.5569	CCOC(C)CN(C)S(=O)(F)=Nc1ccc(/C(CC)=C(/c2ccccc2)c2ccc(OCCN(C)C)cc2)cc1	567.293
4	C21	-0.547952	CC/C(=C(\c1ccccc1)c1ccc(OCCN(C)C)cc1)c1ccc(N=S(=O)(F)N(C)CC2CCCN(C(=O)OC(C)(C)C)C2)cc1	678.362
4	D21	36.6717	CC/C(=C(\c1ccccc1)c1ccc(OCCN(C)C)cc1)c1ccc(NS(=O)(=O)NCc2ncc(C)c(OC)c2C)cc1	614.293
4	E21	47.8438	CC/C(=C(\c1ccccc1)c1ccc(OCCN(C)C)cc1)c1ccc(NS(=O)(=O)NCc2cc(-c3ccccc3Cl)on2)cc1	656.222
4	F21	33.8575	CC/C(=C(\c1ccccc1)c1ccc(OCCN(C)C)cc1)c1ccc(NS(=O)(=O)NC(C)c2ccn(CC)n2)cc1	587.293
4	G21	36.4966	CC/C(=C(\c1ccccc1)c1ccc(OCCN(C)C)cc1)c1ccc(NS(=O)(=O)NCC(=O)C(C)(C)C)cc1	563.282
4	H21	24.5257	CC/C(=C(\c1ccccc1)c1ccc(OCCN(C)C)cc1)c1ccc(N=S(=O)(F)N2CCCC(O)CC2)cc1	565.277
4	I21	25.3611	CC/C(=C(\c1ccccc1)c1ccc(OCCN(C)C)cc1)c1ccc(N=S(=O)(F)N(C)CCC(=O)NC)cc1	566.273
4	J21	24.4198	CC/C(=C(\c1ccccc1)c1ccc(OCCN(C)C)cc1)c1ccc(NS(=O)(=O)NC(c2cccc(C)c2)c2cccs2)cc1	651.259
4	K21	15.7443	CC/C(=C(\c1ccccc1)c1ccc(OCCN(C)C)cc1)c1ccc(NS(=O)(=O)NCCS(C)(=O)=O)cc1	571.217
4	L21	6.58954	CC/C(=C(\c1ccccc1)c1ccc(OCCN(C)C)cc1)c1ccc(N=S(=O)(F)N(C)CC2CCN(C(=O)OC(C)(C)C)CC2)cc1	678.362
4	M21	-5.01947	CC/C(=C(\c1ccccc1)c1ccc(OCCN(C)C)cc1)c1ccc(N=S(=O)(F)N2CCN(S(N)(=O)=O)CC2)cc1	615.235
4	N21	9.23819	CC/C(=C(\c1ccccc1)c1ccc(OCCN(C)C)cc1)c1ccc(NS(=O)(=O)NC(C)C(=O)Nc2cc(F)ccc2C)cc1	644.283
4	O21	-3.98196	CC/C(=C(\c1ccccc1)c1ccc(OCCN(C)C)cc1)c1ccc(N=S(=O)(F)N2CCOC(c3cccnc3)C2)cc1	614.273
4	B22	25.9655	CC/C(=C(\c1ccccc1)c1ccc(OCCN(C)C)cc1)c1ccc(NS(=O)(=O)NCc2nnc3ccccn23)cc1	596.257
4	C22	9.79256	CC/C(=C(\c1ccccc1)c1ccc(OCCN(C)C)cc1)c1ccc(NS(=O)(=O)NCc2cc(-c3ccco3)on2)cc1	612.241
4	D22	25.3341	CC/C(=C(\c1ccccc1)c1ccc(OCCN(C)C)cc1)c1ccc(NS(=O)(=O)NCCOc2c(C)cccc2C)cc1	613.297
4	E22	60.9658	CCNC(=O)C1CCN(S(=O)(F)=Nc2ccc(/C(CC)=C(/c3ccccc3)c3ccc(OCCN(C)C)cc3)cc2)C1	592.288
4	F22	5.91968	CC/C(=C(\c1ccccc1)c1ccc(OCCN(C)C)cc1)c1ccc(NS(=O)(=O)NC2CCN(C(=O)C3CC3)CC2)cc1	616.308
4	G22	34.229	CC/C(=C(\c1ccccc1)c1ccc(OCCN(C)C)cc1)c1ccc(NS(=O)(=O)NC(C)C(F)(F)F)cc1	561.227
4	H22	12.7819	CC/C(=C(\c1ccccc1)c1ccc(OCCN(C)C)cc1)c1ccc(NS(=O)(=O)NCCOc2cc(C)ccc2C)cc1	613.297
4	I22	10.7069	CC/C(=C(\c1ccccc1)c1ccc(OCCN(C)C)cc1)c1ccc(NS(=O)(=O)NCC(=O)Nc2ccc(C)cc2F)cc1	630.268
4	J22	8.52791	CC/C(=C(\c1ccccc1)c1ccc(OCCN(C)C)cc1)c1ccc(NS(=O)(=O)NC2C(=O)Nc3cccc(C)c32)cc1	610.261
4	K22	49.2124	CC/C(=C(\c1ccccc1)c1ccc(OCCN(C)C)cc1)c1ccc(NS(=O)(=O)NC2C(=O)Nc3ccc(C)cc32)cc1	610.261
4	L22	42.9584	CC/C(=C(\c1ccccc1)c1ccc(OCCN(C)C)cc1)c1ccc(NS(=O)(=O)NC2C(=O)Nc3c(C)cccc32)cc1	610.261
4	M22	5.02653	CC/C(=C(\c1ccccc1)c1ccc(OCCN(C)C)cc1)c1ccc(NS(=O)(=O)NC2C(=O)Nc3ccc(F)cc32)cc1	614.236
4	N22	24.0753	CC/C(=C(\c1ccccc1)c1ccc(OCCN(C)C)cc1)c1ccc(NS(=O)(=O)NC2C(=O)Nc3cc(F)ccc32)cc1	614.236
4	O22	36.4581	CC/C(=C(\c1ccccc1)c1ccc(OCCN(C)C)cc1)c1ccc(NS(=O)(=O)NC2C(=O)Nc3ccc(OC)cc32)cc1	626.256
5	B02	8.55989	CC/C(=C(\c1ccccc1)c1ccc(OCCN(C)C)cc1)c1ccc(NS(=O)(=O)NC(c2ccc(C)cc2)c2cccs2)cc1	651.259
5	C02	-21.4092	CC/C(=C(\c1ccccc1)c1ccc(OCCN(C)C)cc1)c1ccc(NS(=O)(=O)NCC(=O)Nc2ccc(F)c(F)c2)cc1	634.243
5	D02	-29.319	CC/C(=C(\c1ccccc1)c1ccc(OCCN(C)C)cc1)c1ccc(NS(=O)(=O)NCCOc2ccccc2C)cc1	599.282
5	E02	-16.7388	CC/C(=C(\c1ccccc1)c1ccc(OCCN(C)C)cc1)c1ccc(NS(=O)(=O)NCC(=O)NC2CC2)cc1	562.261
5	F02	29.2659	CCCOC(C)CNS(=O)(=O)Nc1ccc(/C(CC)=C(/c2ccccc2)c2ccc(OCCN(C)C)cc2)cc1	565.297
5	G02	29.5369	CC/C(=C(\c1ccccc1)c1ccc(OCCN(C)C)cc1)c1ccc(NS(=O)(=O)NCC(C)OC)cc1	537.266
5	H02	-16.4526	CC/C(=C(\c1ccccc1)c1ccc(OCCN(C)C)cc1)c1ccc(N=S(=O)(F)N(C)C(C)C(N)=O)cc1	552.257
5	I02	-34.1315	CC/C(=C(\c1ccccc1)c1ccc(OCCN(C)C)cc1)c1ccc(NS(=O)(=O)NC2(CO)CC=CC2)cc1	561.266
5	J02	0.557265	CCOC(CC)CNS(=O)(=O)Nc1ccc(/C(CC)=C(/c2ccccc2)c2ccc(OCCN(C)C)cc2)cc1	565.297
5	K02	-14.1686	CCNC(=O)C(C)NS(=O)(=O)Nc1ccc(/C(CC)=C(/c2ccccc2)c2ccc(OCCN(C)C)cc2)cc1	564.277
5	L02	-37.1832	CC/C(=C(\c1ccccc1)c1ccc(OCCN(C)C)cc1)c1ccc(N=S(=O)(F)N2CCC(CCC(=O)O)CC2)cc1	607.288
5	M02	-47.4604	CC/C(=C(\c1ccccc1)c1ccc(OCCN(C)C)cc1)c1ccc(NS(=O)(=O)NCC(=O)Nc2cc(F)ccc2C)cc1	630.268
5	N02	-23.3179	CC/C(=C(\c1ccccc1)c1ccc(OCCN(C)C)cc1)c1ccc(NS(=O)(=O)NC(C)c2ccc(F)cc2F)cc1	605.252
5	O02	-8.00642	CCC(=O)N1CCC(NS(=O)(=O)Nc2ccc(/C(CC)=C(/c3ccccc3)c3ccc(OCCN(C)C)cc3)cc2)CC1	604.308
5	B03	10.7643	CC/C(=C(\c1ccccc1)c1ccc(OCCN(C)C)cc1)c1ccc(NS(=O)(=O)NC(c2cccs2)C2CCCCC2)cc1	643.29
5	C03	-32.1603	CC/C(=C(\c1ccccc1)c1ccc(OCCN(C)C)cc1)c1ccc(N=S(=O)(F)N2CCc3[nH]c4ccc(F)cc4c3C2)cc1	640.268
5	D03	-26.0607	CC/C(=C(\c1ccccc1)c1ccc(OCCN(C)C)cc1)c1ccc(N=S(=O)(F)N2CCC(C)(C(=O)O)C2)cc1	579.257
5	E03	-12.7792	CC/C(=C(\c1ccccc1)c1ccc(OCCN(C)C)cc1)c1ccc(NS(=O)(=O)NC2CCCCC2C(N)=O)cc1	590.293
5	F03	-18.1604	CC/C(=C(\c1ccccc1)c1ccc(OCCN(C)C)cc1)c1ccc(NS(=O)(=O)NCC(=O)Nc2ccc(F)cc2C)cc1	630.268
5	G03	-13.9847	CC/C(=C(\c1ccccc1)c1ccc(OCCN(C)C)cc1)c1ccc(NS(=O)(=O)NC(c2cccs2)c2ccccc2C)cc1	651.259
5	H03	-24.8419	CC/C(=C(\c1ccccc1)c1ccc(OCCN(C)C)cc1)c1ccc(N=S(=O)(F)N2CCCC3(CCCCC3)C2)cc1	603.329
5	I03	-28.4641	CCOC1CCN(S(=O)(F)=Nc2ccc(/C(CC)=C(/c3ccccc3)c3ccc(OCCN(C)C)cc3)cc2)CC1	579.293
5	J03	9.22899	CCOc1ncccc1CNS(=O)(=O)Nc1ccc(/C(CC)=C(/c2ccccc2)c2ccc(OCCN(C)C)cc2)cc1	600.277
5	K03	14.9571	CC/C(=C(\c1ccccc1)c1ccc(OCCN(C)C)cc1)c1ccc(NS(=O)(=O)NCC(CC)OC)cc1	551.282
5	L03	-26.1327	CC/C(=C(\c1ccccc1)c1ccc(OCCN(C)C)cc1)c1ccc(NS(=O)(=O)NC(C)c2ccc(O)c(F)c2)cc1	603.257
5	M03	-25.2096	CC/C(=C(\c1ccccc1)c1ccc(OCCN(C)C)cc1)c1ccc(N=S(=O)(F)N(C)CC2CCC2)cc1	549.283
5	N03	-8.54473	CC/C(=C(\c1ccccc1)c1ccc(OCCN(C)C)cc1)c1ccc(N=S(=O)(F)N2CCC(O)(Cn3ccnc3)CC2)cc1	631.299
5	O03	-21.504	CC/C(=C(\c1ccccc1)c1ccc(OCCN(C)C)cc1)c1ccc(NS(=O)(=O)NCc2cc(-c3ccc(Cl)cc3)no2)cc1	656.222
5	B04	-25.2646	CC/C(=C(\c1ccccc1)c1ccc(OCCN(C)C)cc1)c1ccc(NS(=O)(=O)NCCC(=O)Nc2ccc(C)cc2F)cc1	644.283
5	C04	-2.88868	CC/C(=C(\c1ccccc1)c1ccc(OCCN(C)C)cc1)c1ccc(NS(=O)(=O)NCCC(=O)N2CCC(C)CC2)cc1	618.324
5	D04	-16.9663	CC/C(=C(\c1ccccc1)c1ccc(OCCN(C)C)cc1)c1ccc(NS(=O)(=O)NC(C)C(=O)Nc2ccc(F)cc2C)cc1	644.283
5	E04	-24.5765	CC/C(=C(\c1ccccc1)c1ccc(OCCN(C)C)cc1)c1ccc(NS(=O)(=O)NCCC(=O)Nc2ccc(F)cc2C)cc1	644.283
5	F04	14.6329	CC/C(=C(\c1ccccc1)c1ccc(OCCN(C)C)cc1)c1ccc(NS(=O)(=O)NCCC(=O)Nc2cc(F)ccc2C)cc1	644.283
5	G04	-7.78655	CC/C(=C(\c1ccccc1)c1ccc(OCCN(C)C)cc1)c1ccc(NS(=O)(=O)NCC(=O)Nc2cc(F)ccc2F)cc1	634.243
5	H04	-20.6055	CC/C(=C(\c1ccccc1)c1ccc(OCCN(C)C)cc1)c1ccc(N=S(=O)(F)N2C[C@H]3CC=C(C)C[C@H]3C2)cc1	587.298
5	I04	-25.221	CC/C(=C(\c1ccccc1)c1ccc(OCCN(C)C)cc1)c1ccc(N=S(=O)(F)N2CCCC(NC(=O)OC(C)(C)C)CC2)cc1	664.346
5	J04	-5.03623	CC/C(=C(\c1ccccc1)c1ccc(OCCN(C)C)cc1)c1ccc(N=S(=O)(F)N(C)CC(C)OC)cc1	553.277
5	K04	-8.22819	CC/C(=C(\c1ccccc1)c1ccc(OCCN(C)C)cc1)c1ccc(NS(=O)(=O)NCc2cnc(SC)n2C)cc1	605.249
5	L04	-17.7548	C=CCN(CCC)S(=O)(F)=Nc1ccc(/C(CC)=C(/c2ccccc2)c2ccc(OCCN(C)C)cc2)cc1	549.283
5	M04	-15.3191	CC/C(=C(\c1ccccc1)c1ccc(OCCN(C)C)cc1)c1ccc(NS(=O)(=O)NCCn2cc(Cl)cn2)cc1	593.223
5	N04	-14.5837	CC/C(=C(\c1ccccc1)c1ccc(OCCN(C)C)cc1)c1ccc(NS(=O)(=O)NCCCN2C(=O)CCC2=O)cc1	604.272
5	O04	-13.2322	CC/C(=C(\c1ccccc1)c1ccc(OCCN(C)C)cc1)c1ccc(NS(=O)(=O)NC2CCCN(C(=O)c3ccco3)C2)cc1	642.288
5	B05	0.803675	CC/C(=C(\c1ccccc1)c1ccc(OCCN(C)C)cc1)c1ccc(NS(=O)(=O)NCCC(=O)N2CCCC2)cc1	590.293
5	C05	15.34	CC/C(=C(\c1ccccc1)c1ccc(OCCN(C)C)cc1)c1ccc(NS(=O)(=O)NC(c2cccnc2)c2ccc(C)c(C)c2)cc1	660.313
5	D05	-18.8883	CC/C(=C(\c1ccccc1)c1ccc(OCCN(C)C)cc1)c1ccc(NS(=O)(=O)NCc2snnc2C)cc1	577.218
5	E05	26.5876	CC/C(=C(\c1ccccc1)c1ccc(OCCN(C)C)cc1)c1ccc(N=S(=O)(F)N2CCCC(C(=O)NC)C2)cc1	592.288
5	F05	11.3254	CC/C(=C(\c1ccccc1)c1ccc(OCCN(C)C)cc1)c1ccc(NS(=O)(=O)NC(C)C(=O)Nc2ccc(C)cc2F)cc1	644.283
5	G05	-7.44726	CC/C(=C(\c1ccccc1)c1ccc(OCCN(C)C)cc1)c1ccc(N=S(=O)(F)N2CCCCCC2c2ccco2)cc1	615.293
5	H05	-7.34301	CC/C(=C(\c1ccccc1)c1ccc(OCCN(C)C)cc1)c1ccc(NS(=O)(=O)NC2(c3ccc(Cl)cc3)CC2)cc1	615.232
5	I05	53.7438	CC/C(=C(\c1ccccc1)c1ccc(OCCN(C)C)cc1)c1ccc(NS(=O)(=O)NC(CC)c2ccc(OC)c(OC)c2)cc1	643.308
5	J05	-18.7688	CC/C(=C(\c1ccccc1)c1ccc(OCCN(C)C)cc1)c1ccc(N=S(=O)(F)N(CC)Cc2nc(C)no2)cc1	591.268
5	K05	-15.7816	CC/C(=C(\c1ccccc1)c1ccc(OCCN(C)C)cc1)c1ccc(N=S(=O)(F)N(CCOC)CC2CC2)cc1	579.293
5	L05	-16.0034	CC/C(=C(\c1ccccc1)c1ccc(OCCN(C)C)cc1)c1ccc(NS(=O)(=O)NCc2cccc(C(=O)NC)c2)cc1	612.277
5	M05	-4.28753	CC/C(=C(\c1ccccc1)c1ccc(OCCN(C)C)cc1)c1ccc(N=S(=O)(F)N(CC)C2CCOCC2)cc1	579.293
5	N05	-20.9372	CCCOc1ccc(CCNS(=O)(=O)Nc2ccc(/C(CC)=C(/c3ccccc3)c3ccc(OCCN(C)C)cc3)cc2)cc1	627.313
5	O05	-8.67362	CC/C(=C(\c1ccccc1)c1ccc(OCCN(C)C)cc1)c1ccc(NS(=O)(=O)NCc2cc(-c3ccc(OC)cc3)on2)cc1	652.272
5	B06	-9.65357	CC/C(=C(\c1ccccc1)c1ccc(OCCN(C)C)cc1)c1ccc(NS(=O)(=O)NCc2cc(CC(C)C)on2)cc1	602.293
5	C06	16.3161	CC/C(=C(\c1ccccc1)c1ccc(OCCN(C)C)cc1)c1ccc(NS(=O)(=O)NC(C)(C(=O)O)c2ccco2)cc1	603.24
5	D06	3.83072	CC/C(=C(\c1ccccc1)c1ccc(OCCN(C)C)cc1)c1ccc(NS(=O)(=O)NCc2nc(-c3ccc(F)cc3)no2)cc1	641.247
5	E06	18.367	CC/C(=C(\c1ccccc1)c1ccc(OCCN(C)C)cc1)c1ccc(NS(=O)(=O)NCc2nc(CCOC)no2)cc1	605.267
5	F06	16.3199	CC/C(=C(\c1ccccc1)c1ccc(OCCN(C)C)cc1)c1ccc(NS(=O)(=O)NC(CC)c2cc(C)ccn2)cc1	598.298
5	G06	-12.4778	CC/C(=C(\c1ccccc1)c1ccc(OCCN(C)C)cc1)c1ccc(NS(=O)(=O)NCc2ccc3c(c2)CCCC3)cc1	609.303
5	H06	0.331705	CC/C(=C(\c1ccccc1)c1ccc(OCCN(C)C)cc1)c1ccc(NS(=O)(=O)NC2(c3ccccc3Cl)CC2)cc1	615.232
5	I06	-29.9028	CC/C(=C(\c1ccccc1)c1ccc(OCCN(C)C)cc1)c1ccc(NS(=O)(=O)NCCCSc2ccc(Cl)cc2)cc1	649.22
5	J06	18.9167	CC/C(=C(\c1ccccc1)c1ccc(OCCN(C)C)cc1)c1ccc(NS(=O)(=O)NC2(c3cc(F)cc(F)c3)CC2)cc1	617.252
5	K06	-1.86134	CC/C(=C(\c1ccccc1)c1ccc(OCCN(C)C)cc1)c1ccc(NS(=O)(=O)NC(C)C(=O)N(C)C)cc1	564.277
5	L06	-5.14049	CC/C(=C(\c1ccccc1)c1ccc(OCCN(C)C)cc1)c1ccc(NS(=O)(=O)NC2(c3cccc(C)c3)CC2)cc1	595.287
5	M06	1.74761	CC/C(=C(\c1ccccc1)c1ccc(OCCN(C)C)cc1)c1ccc(NS(=O)(=O)NCc2nc(C(=O)NC)no2)cc1	604.247
5	N06	-5.47409	CC/C(=C(\c1ccccc1)c1ccc(OCCN(C)C)cc1)c1ccc(NS(=O)(=O)NCC2(C)CC(C)=NO2)cc1	576.277
5	O06	-5.75651	CC/C(=C(\c1ccccc1)c1ccc(OCCN(C)C)cc1)c1ccc(NS(=O)(=O)NCCCSCc2cccc(C)c2)cc1	643.29
5	B07	17.8363	CC/C(=C(\c1ccccc1)c1ccc(OCCN(C)C)cc1)c1ccc(N=S(=O)(F)N(C)CC(=O)N(C)C)cc1	566.273
5	C07	0.0777138	CC/C(=C(\c1ccccc1)c1ccc(OCCN(C)C)cc1)c1ccc(NS(=O)(=O)NC2(c3ccccc3C)CC2)cc1	595.287
5	D07	5.61814	CC/C(=C(\c1ccccc1)c1ccc(OCCN(C)C)cc1)c1ccc(NS(=O)(=O)NC2CCCc3ncccc32)cc1	596.282
5	E07	4.9661	CC/C(=C(\c1ccccc1)c1ccc(OCCN(C)C)cc1)c1ccc(NS(=O)(=O)NCc2cc(C(C)C)on2)cc1	588.277
5	F07	-1.29081	CC/C(=C(\c1ccccc1)c1ccc(OCCN(C)C)cc1)c1ccc(NS(=O)(=O)NCc2ccc(S(=O)(=O)N(C)C)cc2)cc1	662.26
5	G07	-0.445433	CC/C(=C(\c1ccccc1)c1ccc(OCCN(C)C)cc1)c1ccc(NS(=O)(=O)NCCC(=O)Nc2cc(F)ccc2F)cc1	648.258
5	H07	-0.928775	CC/C(=C(\c1ccccc1)c1ccc(OCCN(C)C)cc1)c1ccc(N=S(=O)(F)N2[C@@H]3CC[C@H]2CNC(=O)C3)cc1	590.273
5	I07	-24.2865	CCCCC1C=CCN1S(=O)(F)=Nc1ccc(/C(CC)=C(/c2ccccc2)c2ccc(OCCN(C)C)cc2)cc1	575.298
5	J07	18.2495	CC/C(=C(\c1ccccc1)c1ccc(OCCN(C)C)cc1)c1ccc(NS(=O)(=O)NCC2CCCN(S(C)(=O)=O)C2)cc1	640.275
5	K07	-2.5039	CC/C(=C(\c1ccccc1)c1ccc(OCCN(C)C)cc1)c1ccc(N=S(=O)(F)N(C)C(C)C(=O)N(C)C)cc1	580.288
5	L07	-30.8315	CC/C(=C(\c1ccccc1)c1ccc(OCCN(C)C)cc1)c1ccc(NS(=O)(=O)NCc2ccc(C(=O)NC)o2)cc1	602.256
5	M07	-16.7085	CC/C(=C(\c1ccccc1)c1ccc(OCCN(C)C)cc1)c1ccc(NS(=O)(=O)NCc2ccc(-c3ccccc3Cl)o2)cc1	655.227
5	N07	78.0986	CC/C(=C(\c1ccccc1)c1ccc(OCCN(C)C)cc1)c1ccc(NS(=O)(=O)NCc2cc(-c3ccccc3OC)no2)cc1	652.272
5	O07	-7.78086	CC/C(=C(\c1ccccc1)c1ccc(OCCN(C)C)cc1)c1ccc(NS(=O)(=O)NC2(c3cc(F)ccc3F)CC2)cc1	617.252
5	B08	-0.208501	CC/C(=C(\c1ccccc1)c1ccc(OCCN(C)C)cc1)c1ccc(NS(=O)(=O)NCC2CC2(C)C)cc1	547.287
5	C08	2.99103	CC/C(=C(\c1ccccc1)c1ccc(OCCN(C)C)cc1)c1ccc(NS(=O)(=O)NCC(C)Cc2cccc3ccccc23)cc1	647.318
5	D08	-11.2477	CC/C(=C(\c1ccccc1)c1ccc(OCCN(C)C)cc1)c1ccc(N=S(=O)(F)N(C)CC2CC2(C)C)cc1	563.298
5	E08	4.58512	CC/C(=C(\c1ccccc1)c1ccc(OCCN(C)C)cc1)c1ccc(NS(=O)(=O)NCCNc2cc(C)nc3ccccc23)cc1	649.309
5	F08	23.644	CC/C(=C(\c1ccccc1)c1ccc(OCCN(C)C)cc1)c1ccc(NS(=O)(=O)NC(CC)C(=O)N(C)C)cc1	578.293
5	G08	-15.6527	CC/C(=C(\c1ccccc1)c1ccc(OCCN(C)C)cc1)c1ccc(NS(=O)(=O)NCCc2ccc(OCCC(C)C)cc2)cc1	655.344
5	H08	-5.03813	CC/C(=C(\c1ccccc1)c1ccc(OCCN(C)C)cc1)c1ccc(NS(=O)(=O)NC2(c3ccc(C)cc3)CC2)cc1	595.287
5	I08	-24.55	CC/C(=C(\c1ccccc1)c1ccc(OCCN(C)C)cc1)c1ccc(NS(=O)(=O)NCc2ccc(C(=O)N(C)C)cc2)cc1	626.293
5	J08	14.2197	CCCOc1ccccc1CCNS(=O)(=O)Nc1ccc(/C(CC)=C(/c2ccccc2)c2ccc(OCCN(C)C)cc2)cc1	627.313
5	K08	73.142	CC/C(=C(\c1ccccc1)c1ccc(OCCN(C)C)cc1)c1ccc(NS(=O)(=O)NC(C)c2ccc(S(C)(=O)=O)cc2)cc1	647.249
5	L08	-5.85697	CC/C(=C(\c1ccccc1)c1ccc(OCCN(C)C)cc1)c1ccc(NS(=O)(=O)NCCCSCc2cccc(Cl)c2)cc1	663.236
5	M08	-11.8201	CC/C(=C(\c1ccccc1)c1ccc(OCCN(C)C)cc1)c1ccc(NS(=O)(=O)NCc2nc3c(C)c(C)ccc3[nH]2)cc1	623.293
5	N08	-16.1379	CC/C(=C(\c1ccccc1)c1ccc(OCCN(C)C)cc1)c1ccc(NS(=O)(=O)NC2(c3cccc(Cl)c3)CC2)cc1	615.232
5	O08	-5.61814	CC/C(=C(\c1ccccc1)c1ccc(OCCN(C)C)cc1)c1ccc(NS(=O)(=O)NCc2cc(-c3ccccc3Cl)no2)cc1	656.222
5	B09	12.0684	CC/C(=C(\c1ccccc1)c1ccc(OCCN(C)C)cc1)c1ccc(NS(=O)(=O)NC(CC)c2ccc(C)c(C)c2)cc1	611.318
5	C09	-9.83175	CC/C(=C(\c1ccccc1)c1ccc(OCCN(C)C)cc1)c1ccc(NS(=O)(=O)NCc2csc(CSC)n2)cc1	622.211
5	D09	-10.0365	CCO[C@H]1CN(C(=O)OC(C)(C)C)C[C@@H]1NS(=O)(=O)Nc1ccc(/C(CC)=C(/c2ccccc2)c2ccc(OCCN(C)C)cc2)cc1	678.345
5	E09	28.7219	CCCn1cc(CNS(=O)(=O)Nc2ccc(/C(CC)=C(/c3ccccc3)c3ccc(OCCN(C)C)cc3)cc2)cn1	587.293
5	F09	14.0131	CC/C(=C(\c1ccccc1)c1ccc(OCCN(C)C)cc1)c1ccc(NS(=O)(=O)NC2(CO)CCCCC2)cc1	577.297
5	G09	-2.01108	CC/C(=C(\c1ccccc1)c1ccc(OCCN(C)C)cc1)c1ccc(N=S(=O)(F)N2CCc3n[nH]c(C(=O)NC)c3C2)cc1	630.279
5	H09	50.3832	CC/C(=C(\c1ccccc1)c1ccc(OCCN(C)C)cc1)c1ccc(N=S(=O)(F)N2CCC(CC(=O)NC)CC2)cc1	606.304
5	I09	23.8866	CC/C(=C(\c1ccccc1)c1ccc(OCCN(C)C)cc1)c1ccc(NS(=O)(=O)NCc2cn(CC)nc2C)cc1	587.293
5	J09	24.9423	CC/C(=C(\c1ccccc1)c1ccc(OCCN(C)C)cc1)c1ccc(NS(=O)(=O)NC(C)c2ccc(C)cn2)cc1	584.282
5	K09	-18.4409	CC/C(=C(\c1ccccc1)c1ccc(OCCN(C)C)cc1)c1ccc(NS(=O)(=O)NCCCSCc2ccc(F)cc2)cc1	647.265
5	L09	-10.7795	CC/C(=C(\c1ccccc1)c1ccc(OCCN(C)C)cc1)c1ccc(NS(=O)(=O)NCCCSCc2ccccc2Cl)cc1	663.236
5	M09	-16.6744	CC/C(=C(\c1ccccc1)c1ccc(OCCN(C)C)cc1)c1ccc(NS(=O)(=O)NCc2cccc(OCCOC)c2)cc1	629.292
5	N09	-1.84428	CC/C(=C(\c1ccccc1)c1ccc(OCCN(C)C)cc1)c1ccc(NS(=O)(=O)NCc2[nH]cc(C)c(=O)c2C)cc1	600.277
5	O09	-8.85179	CCNC(=O)N1CCC(NS(=O)(=O)Nc2ccc(/C(CC)=C(/c3ccccc3)c3ccc(OCCN(C)C)cc3)cc2)CC1	619.319
5	B10	23.3312	CC/C(=C(\c1ccccc1)c1ccc(OCCN(C)C)cc1)c1ccc(N=S(=O)(F)N2CC(O)C(OC)C2)cc1	567.257
5	C10	-6.68908	CC/C(=C(\c1ccccc1)c1ccc(OCCN(C)C)cc1)c1ccc(N=S(=O)(F)N2CCC(c3ncc[nH]3)CC2)cc1	601.289
5	D10	-15.3343	CC/C(=C(\c1ccccc1)c1ccc(OCCN(C)C)cc1)c1ccc(NS(=O)(=O)NCC(CC)Cc2ccccc2)cc1	611.318
5	E10	42.4204	CC/C(=C(\c1ccccc1)c1ccc(OCCN(C)C)cc1)c1ccc(NS(=O)(=O)NCc2nc(-c3ncccn3)no2)cc1	625.247
5	F10	14.8111	CC/C(=C(\c1ccccc1)c1ccc(OCCN(C)C)cc1)c1ccc(N=S(=O)(F)N2CCn3cncc3C2)cc1	573.257
5	G10	59.6747	CC/C(=C(\c1ccccc1)c1ccc(OCCN(C)C)cc1)c1ccc(NS(=O)(=O)NCc2cc(-c3cccc(Cl)c3)no2)cc1	656.222
5	H10	16.4791	CC/C(=C(\c1ccccc1)c1ccc(OCCN(C)C)cc1)c1ccc(NS(=O)(=O)NC(C)(C)C(=O)NC)cc1	564.277
5	I10	-1.01786	CC/C(=C(\c1ccccc1)c1ccc(OCCN(C)C)cc1)c1ccc(NS(=O)(=O)NC(C)c2cc(C)ccn2)cc1	584.282
5	J10	19.9251	CC/C(=C(\c1ccccc1)c1ccc(OCCN(C)C)cc1)c1ccc(NS(=O)(=O)NC(CC)c2ccc(S(C)(=O)=O)cc2)cc1	661.264
5	K10	-24.169	CC/C(=C(\c1ccccc1)c1ccc(OCCN(C)C)cc1)c1ccc(NS(=O)(=O)NC2CC(C)(C)Oc3ccc(C)cc32)cc1	639.313
5	L10	72.7894	CC/C(=C(\c1ccccc1)c1ccc(OCCN(C)C)cc1)c1ccc(NS(=O)(=O)NC(CC)c2nc(C)c(C)s2)cc1	618.27
5	M10	-23.934	CC/C(=C(\c1ccccc1)c1ccc(OCCN(C)C)cc1)c1ccc(N=S(=O)(F)N(C)CC(=O)NC)cc1	552.257
5	N10	-16.4109	CC/C(=C(\c1ccccc1)c1ccc(OCCN(C)C)cc1)c1ccc(NS(=O)(=O)NCc2nc(-c3ccccc3F)no2)cc1	641.247
5	O10	-5.98965	CC/C(=C(\c1ccccc1)c1ccc(OCCN(C)C)cc1)c1ccc(NS(=O)(=O)NCCSCc2cccc(Cl)c2)cc1	649.22
5	B11	13.4502	CC/C(=C(\c1ccccc1)c1ccc(OCCN(C)C)cc1)c1ccc(NS(=O)(=O)NC2(Cc3ccccc3C)CC2)cc1	609.303
5	C11	-3.99373	CC/C(=C(\c1ccccc1)c1ccc(OCCN(C)C)cc1)c1ccc(N=S(=O)(F)N(C)Cc2cccc(C)c2C)cc1	599.298
5	D11	4.6761	CC/C(=C(\c1ccccc1)c1ccc(OCCN(C)C)cc1)c1ccc(N=S(=O)(F)N2C[C@@H](CO)[C@H](CO)C2)cc1	581.272
5	E11	26.8378	CC/C(=C(\c1ccccc1)c1ccc(OCCN(C)C)cc1)c1ccc(N=S(=O)(F)N2C[C@H]3COC[C@H]3C2)cc1	563.262
5	F11	37.9774	CC/C(=C(\c1ccccc1)c1ccc(OCCN(C)C)cc1)c1ccc(N=S(=O)(F)N2CCC(CO)(CO)CC2)cc1	595.288
5	G11	5.46271	CC/C(=C(\c1ccccc1)c1ccc(OCCN(C)C)cc1)c1ccc(N=S(=O)(F)N2C[C@@H](C)[C@@H](C)C2)cc1	549.283
5	H11	0.149741	CC/C(=C(\c1ccccc1)c1ccc(OCCN(C)C)cc1)c1ccc(N=S(=O)(F)N(C)Cc2[nH]nc3c2CCC3)cc1	601.289
5	I11	-19.5062	CC/C(=C(\c1ccccc1)c1ccc(OCCN(C)C)cc1)c1ccc(NS(=O)(=O)NCCn2nc(C)c(CC)c2C)cc1	615.324
5	J11	-9.53037	CC/C(=C(\c1ccccc1)c1ccc(OCCN(C)C)cc1)c1ccc(N=S(=O)(F)N2CCC(C(C)COC)CC2)cc1	607.324
5	K11	5.38689	CC/C(=C(\c1ccccc1)c1ccc(OCCN(C)C)cc1)c1ccc(N=S(=O)(F)N(C)Cc2cc(C(C)C)on2)cc1	604.288
5	L11	-11.6855	CC/C(=C(\c1ccccc1)c1ccc(OCCN(C)C)cc1)c1ccc(NS(=O)(=O)NC(C)(C)CCCO)cc1	565.297
5	M11	-11.6343	CC/C(=C(\c1ccccc1)c1ccc(OCCN(C)C)cc1)c1ccc(N=S(=O)(F)N2CCNC(=O)C2(C)CC)cc1	592.288
5	N11	-24.3946	CC/C(=C(\c1ccccc1)c1ccc(OCCN(C)C)cc1)c1ccc(N=S(=O)(F)N2CCCC(c3nnc4ccccn34)C2)cc1	652.3
5	O11	5.57644	CC/C(=C(\c1ccccc1)c1ccc(OCCN(C)C)cc1)c1ccc(NS(=O)(=O)NCCN2C(=O)CCC2=O)cc1	590.256
5	B12	10.969	CC/C(=C(\c1ccccc1)c1ccc(OCCN(C)C)cc1)c1ccc(N=S(=O)(F)N(C)CC(C)O)cc1	539.262
5	C12	10.0895	CC/C(=C(\c1ccccc1)c1ccc(OCCN(C)C)cc1)c1ccc(N=S(=O)(F)N(C)CC(O)COC)cc1	569.272
5	D12	-29.5957	CC/C(=C(\c1ccccc1)c1ccc(OCCN(C)C)cc1)c1ccc(N=S(=O)(F)N2CCCC(C3(O)CC3)C2)cc1	591.293
5	E12	8.37224	CC/C(=C(\c1ccccc1)c1ccc(OCCN(C)C)cc1)c1ccc(NS(=O)(=O)NC(C)c2nnc(C)o2)cc1	575.257
5	F12	-2.93607	CC/C(=C(\c1ccccc1)c1ccc(OCCN(C)C)cc1)c1ccc(N=S(=O)(F)N2CCn3cccc3C2(C)C)cc1	600.293
5	G12	20.9979	CC/C(=C(\c1ccccc1)c1ccc(OCCN(C)C)cc1)c1ccc(N=S(=O)(F)N2CCNC(=O)C23CCCCC3)cc1	618.304
5	H12	5.28075	CC/C(=C(\c1ccccc1)c1ccc(OCCN(C)C)cc1)c1ccc(NS(=O)(=O)NCc2cccc(CO)c2)cc1	585.266
5	I12	9.71233	CC/C(=C(\c1ccccc1)c1ccc(OCCN(C)C)cc1)c1ccc(NS(=O)(=O)NCC(C)=O)cc1	521.235
5	J12	17.2828	CC/C(=C(\c1ccccc1)c1ccc(OCCN(C)C)cc1)c1ccc(N=S(=O)(F)N(C)C2CCS(=O)(=O)CC2)cc1	613.244
5	K12	-5.00022	CC/C(=C(\c1ccccc1)c1ccc(OCCN(C)C)cc1)c1ccc(NS(=O)(=O)NCCn2ccnn2)cc1	560.257
5	L12	0.820734	CC/C(=C(\c1ccccc1)c1ccc(OCCN(C)C)cc1)c1ccc(N=S(=O)(F)N(C)Cc2noc3c2CCCC3)cc1	616.288
5	M12	-1.97507	CC/C(=C(\c1ccccc1)c1ccc(OCCN(C)C)cc1)c1ccc(NS(=O)(=O)NCC(C)C(=O)NC)cc1	564.277
5	N12	-15.1864	CC/C(=C(\c1ccccc1)c1ccc(OCCN(C)C)cc1)c1ccc(NS(=O)(=O)NCc2ccc3[nH]cnc3c2)cc1	595.262
5	O12	-17.5311	CC/C(=C(\c1ccccc1)c1ccc(OCCN(C)C)cc1)c1ccc(N=S(=O)(F)N2CCN(C(=O)c3ccc[nH]3)CC2)cc1	629.284
5	B13	15.0594	CC/C(=C(\c1ccccc1)c1ccc(OCCN(C)C)cc1)c1ccc(N=S(=O)(F)N2CCN[C@H]3CS(=O)(=O)C[C@H]32)cc1	626.24
5	C13	22.4138	CC/C(=C(\c1ccccc1)c1ccc(OCCN(C)C)cc1)c1ccc(N=S(=O)(F)N(C)Cc2ccc(Cl)nc2)cc1	606.223
5	D13	-13.9127	CC/C(=C(\c1ccccc1)c1ccc(OCCN(C)C)cc1)c1ccc(NS(=O)(=O)NCCCn2cc(Cl)cn2)cc1	607.238
5	E13	-19.1024	CC/C(=C(\c1ccccc1)c1ccc(OCCN(C)C)cc1)c1ccc(N=S(=O)(F)N(C)CCCOc2cccc(Cl)c2)cc1	649.254
5	F13	0.854852	CC/C(=C(\c1ccccc1)c1ccc(OCCN(C)C)cc1)c1ccc(NS(=O)(=O)NCCCn2nc(C)c(C)c2C)cc1	615.324
5	G13	37.6324	CC/C(=C(\c1ccccc1)c1ccc(OCCN(C)C)cc1)c1ccc(N=S(=O)(F)N(C)C(C)CC(=O)O)cc1	567.257
5	H13	51.6532	CC/C(=C(\c1ccccc1)c1ccc(OCCN(C)C)cc1)c1ccc(N=S(=O)(F)N(C)Cc2nc3ccsc3c(=O)[nH]2)cc1	645.224
5	I13	50.5614	CC/C(=C(\c1ccccc1)c1ccc(OCCN(C)C)cc1)c1ccc(NS(=O)(=O)NCc2nnc(CC)s2)cc1	591.234
5	J13	18.0637	CC/C(=C(\c1ccccc1)c1ccc(OCCN(C)C)cc1)c1ccc(N=S(=O)(F)N2CCn3cccc3C23CCCCC3)cc1	640.325
5	K13	97.3015	CC/C(=C(\c1ccccc1)c1ccc(OCCN(C)C)cc1)c1ccc(NS(=O)(=O)NC2(C#N)CCCC2)cc1	558.266
5	L13	32.4958	CC/C(=C(\c1ccccc1)c1ccc(OCCN(C)C)cc1)c1ccc(N=S(=O)(F)N2CCC(CC(=O)N(C)C)CC2)cc1	620.32
5	M13	-8.49355	CC/C(=C(\c1ccccc1)c1ccc(OCCN(C)C)cc1)c1ccc(N=S(=O)(F)N2CCC(C3(O)CC3)CC2)cc1	591.293
5	N13	-25.3688	CC/C(=C(\c1ccccc1)c1ccc(OCCN(C)C)cc1)c1ccc(N=S(=O)(F)N2CCC(Cc3nc(C)no3)CC2)cc1	631.299
5	O13	14.9855	CC/C(=C(\c1ccccc1)c1ccc(OCCN(C)C)cc1)c1ccc(NS(=O)(=O)NCCn2nc(C)c(C)c2C)cc1	601.309
5	B14	11.1605	CC/C(=C(\c1ccccc1)c1ccc(OCCN(C)C)cc1)c1ccc(NS(=O)(=O)NC(C(=O)N(C)C)c2ccccc2)cc1	626.293
5	C14	8.95984	CC/C(=C(\c1ccccc1)c1ccc(OCCN(C)C)cc1)c1ccc(N=S(=O)(F)N(C)Cc2cnn(CC)c2)cc1	589.289
5	D14	-6.94307	CC/C(=C(\c1ccccc1)c1ccc(OCCN(C)C)cc1)c1ccc(NS(=O)(=O)NCCC(=O)N(C)C)cc1	564.277
5	E14	-14.4301	CC/C(=C(\c1ccccc1)c1ccc(OCCN(C)C)cc1)c1ccc(NS(=O)(=O)NCC(C)c2nc(C)cs2)cc1	604.254
5	F14	-2.99483	CC/C(=C(\c1ccccc1)c1ccc(OCCN(C)C)cc1)c1ccc(NS(=O)(=O)NCc2ccnc(Cl)c2)cc1	590.212
5	G14	14.1742	CCCSCCNS(=O)(=O)Nc1ccc(/C(CC)=C(/c2ccccc2)c2ccc(OCCN(C)C)cc2)cc1	567.259
5	H14	-5.802	CC/C(=C(\c1ccccc1)c1ccc(OCCN(C)C)cc1)c1ccc(NS(=O)(=O)NC(C)CC(C)(C)c2ccccc2)cc1	625.334
5	I14	-5.7622	CC/C(=C(\c1ccccc1)c1ccc(OCCN(C)C)cc1)c1ccc(NS(=O)(=O)NCc2sc(C)nc2CC)cc1	604.254
5	J14	-7.54582	CC/C(=C(\c1ccccc1)c1ccc(OCCN(C)C)cc1)c1ccc(NS(=O)(=O)NCCc2ccccc2OCCC(C)C)cc1	655.344
5	K14	9.61377	CC/C(=C(\c1ccccc1)c1ccc(OCCN(C)C)cc1)c1ccc(NS(=O)(=O)NCc2cc(-c3cccc(OC)c3)on2)cc1	652.272
5	L14	31.6523	CC/C(=C(\c1ccccc1)c1ccc(OCCN(C)C)cc1)c1ccc(NS(=O)(=O)NCCN(C)S(C)(=O)=O)cc1	600.244
5	M14	6.58482	CC/C(=C(\c1ccccc1)c1ccc(OCCN(C)C)cc1)c1ccc(NS(=O)(=O)NC(C)C(=O)NC)cc1	550.261
5	N14	12.1063	CC/C(=C(\c1ccccc1)c1ccc(OCCN(C)C)cc1)c1ccc(NS(=O)(=O)NCc2ccccc2CN2CCCC2=O)cc1	652.308
5	O14	-5.75651	CC/C(=C(\c1ccccc1)c1ccc(OCCN(C)C)cc1)c1ccc(NS(=O)(=O)NCc2noc(Cc3cccs3)n2)cc1	643.229
5	B15	11.0221	CC/C(=C(\c1ccccc1)c1ccc(OCCN(C)C)cc1)c1ccc(NS(=O)(=O)NCc2nc(C(N)=O)no2)cc1	590.231
5	C15	-18.2305	CC/C(=C(\c1ccccc1)c1ccc(OCCN(C)C)cc1)c1ccc(NS(=O)(=O)NCCS(=O)(=O)CC)cc1	585.233
5	D15	-2.66312	CC/C(=C(\c1ccccc1)c1ccc(OCCN(C)C)cc1)c1ccc(N=S(=O)(F)N(C)C2COCC2O)cc1	567.257
5	E15	-1.24342	CC/C(=C(\c1ccccc1)c1ccc(OCCN(C)C)cc1)c1ccc(NS(=O)(=O)NC(CC)C(=O)NC)cc1	564.277
5	F15	15.8555	CC/C(=C(\c1ccccc1)c1ccc(OCCN(C)C)cc1)c1ccc(NS(=O)(=O)NC(CC)c2cccc(C)n2)cc1	598.298
5	G15	10.099	CC/C(=C(\c1ccccc1)c1ccc(OCCN(C)C)cc1)c1ccc(N=S(=O)(F)N2CCOC3CCCCC32)cc1	591.293
5	H15	-6.06736	CC/C(=C(\c1ccccc1)c1ccc(OCCN(C)C)cc1)c1ccc(NS(=O)(=O)NCCc2cccc(OCCC(C)C)c2)cc1	655.344
5	I15	12.6692	CC/C(=C(\c1ccccc1)c1ccc(OCCN(C)C)cc1)c1ccc(NS(=O)(=O)NCc2noc(-c3c(F)cccc3F)n2)cc1	659.238
5	J15	14.5533	CC/C(=C(\c1ccccc1)c1ccc(OCCN(C)C)cc1)c1ccc(N=S(=O)(F)N(C)Cc2cnn(C)c2C)cc1	589.289
5	K15	18.4163	CC/C(=C(\c1ccccc1)c1ccc(OCCN(C)C)cc1)c1ccc(NS(=O)(=O)NC(c2ccccc2)c2cccc(C)c2)cc1	645.303
5	L15	14.3164	CC/C(=C(\c1ccccc1)c1ccc(OCCN(C)C)cc1)c1ccc(NS(=O)(=O)NC(C)(C)C(=O)N(C)C)cc1	578.293
5	M15	15.3911	CC/C(=C(\c1ccccc1)c1ccc(OCCN(C)C)cc1)c1ccc(NS(=O)(=O)NC2CC(C)(C)Oc3cc(C)ccc32)cc1	639.313
5	N15	17.9405	CCC1=NOC(CNS(=O)(=O)Nc2ccc(/C(CC)=C(/c3ccccc3)c3ccc(OCCN(C)C)cc3)cc2)C1	576.277
5	O15	-16.6914	CC/C(=C(\c1ccccc1)c1ccc(OCCN(C)C)cc1)c1ccc(NS(=O)(=O)NCc2ccc(C(=O)NC)cc2)cc1	612.277
5	B16	17.5557	CC/C(=C(\c1ccccc1)c1ccc(OCCN(C)C)cc1)c1ccc(NS(=O)(=O)NCc2csc(-c3ncccn3)n2)cc1	640.229
5	C16	-10.4174	CC/C(=C(\c1ccccc1)c1ccc(OCCN(C)C)cc1)c1ccc(NS(=O)(=O)NCc2cccc(C(=O)N(C)C)c2)cc1	626.293
5	D16	-2.17409	CC/C(=C(\c1ccccc1)c1ccc(OCCN(C)C)cc1)c1ccc(N=S(=O)(F)N(C)Cc2snnc2C)cc1	593.229
5	E16	1.74003	CC/C(=C(\c1ccccc1)c1ccc(OCCN(C)C)cc1)c1ccc(NS(=O)(=O)NCCCSCc2ccccc2C)cc1	643.29
5	F16	-10.662	CCCOc1cccc(CCNS(=O)(=O)Nc2ccc(/C(CC)=C(/c3ccccc3)c3ccc(OCCN(C)C)cc3)cc2)c1	627.313
5	G16	14.0814	CC/C(=C(\c1ccccc1)c1ccc(OCCN(C)C)cc1)c1ccc(N=S(=O)(F)N(C)Cc2cc(CC)no2)cc1	590.273
5	H16	6.02946	CCCOc1ccccc1CCCNS(=O)(=O)Nc1ccc(/C(CC)=C(/c2ccccc2)c2ccc(OCCN(C)C)cc2)cc1	641.329
5	I16	2.22716	CC/C(=C(\c1ccccc1)c1ccc(OCCN(C)C)cc1)c1ccc(N=S(=O)(F)N2CCCC2c2nc3ccccc3n2C)cc1	651.304
5	J16	-3.06117	CC/C(=C(\c1ccccc1)c1ccc(OCCN(C)C)cc1)c1ccc(N=S(=O)(F)N(C)C(C)CC(=O)NC)cc1	580.288
5	K16	-11.8163	CC/C(=C(\c1ccccc1)c1ccc(OCCN(C)C)cc1)c1ccc(NS(=O)(=O)NCc2cc(-c3ccc(OC)cc3)no2)cc1	652.272
5	L16	20.5809	CC/C(=C(\c1ccccc1)c1ccc(OCCN(C)C)cc1)c1ccc(N=S(=O)(F)N2CC3(C)CNCC(C)(C2)C3=O)cc1	618.304
5	M16	5.74893	CC/C(=C(\c1ccccc1)c1ccc(OCCN(C)C)cc1)c1ccc(NS(=O)(=O)NCCCOC2CCCCC2)cc1	605.329
5	N16	-12.9251	CC/C(=C(\c1ccccc1)c1ccc(OCCN(C)C)cc1)c1ccc(N=S(=O)(F)N(C)C(C)C(=O)NC)cc1	566.273
5	O16	13.272	CC/C(=C(\c1ccccc1)c1ccc(OCCN(C)C)cc1)c1ccc(NS(=O)(=O)NC(C(=O)NC)c2ccccc2)cc1	612.277
5	B17	27.4273	CC/C(=C(\c1ccccc1)c1ccc(OCCN(C)C)cc1)c1ccc(NS(=O)(=O)NCCCc2nc(C)c(C)s2)cc1	618.27
5	C17	-16.0337	CC/C(=C(\c1ccccc1)c1ccc(OCCN(C)C)cc1)c1ccc(NS(=O)(=O)NCc2ccc3cc[nH]c3c2)cc1	594.266
5	D17	0.94773	CC/C(=C(\c1ccccc1)c1ccc(OCCN(C)C)cc1)c1ccc(NS(=O)(=O)NCc2noc(C(N)=O)n2)cc1	590.231
5	E17	-2.63848	CC/C(=C(\c1ccccc1)c1ccc(OCCN(C)C)cc1)c1ccc(NS(=O)(=O)NC(C)c2cccc(C)n2)cc1	584.282
5	F17	-16.3199	CC/C(=C(\c1ccccc1)c1ccc(OCCN(C)C)cc1)c1ccc(N=S(=O)(F)N(C)CCCOc2ccc(C)cc2)cc1	629.309
5	G17	-0.765765	CCCOc1ccc(CCNS(=O)(=O)Nc2ccc(/C(CC)=C(/c3ccccc3)c3ccc(OCCN(C)C)cc3)cc2)cc1OC	657.324
5	H17	4.48087	CC/C(=C(\c1ccccc1)c1ccc(OCCN(C)C)cc1)c1ccc(N=S(=O)(F)N(C)C(C)(C)C(=O)NC)cc1	580.288
5	I17	3.02515	CC/C(=C(\c1ccccc1)c1ccc(OCCN(C)C)cc1)c1ccc(NS(=O)(=O)NCc2cc3c(cc2OC)OCCO3)cc1	643.272
5	J17	-11.0676	CC/C(=C(\c1ccccc1)c1ccc(OCCN(C)C)cc1)c1ccc(NS(=O)(=O)NCC2CN(S(C)(=O)=O)CCO2)cc1	642.255
5	K17	41.3134	CC/C(=C(\c1ccccc1)c1ccc(OCCN(C)C)cc1)c1ccc(N=S(=O)(F)N2CC(O)C(O)C2)cc1	553.241
5	L17	-0.657724	CC/C(=C(\c1ccccc1)c1ccc(OCCN(C)C)cc1)c1ccc(NS(=O)(=O)NC(C)(C(=O)O)c2cccs2)cc1	619.217
5	M17	-3.44405	CC/C(=C(\c1ccccc1)c1ccc(OCCN(C)C)cc1)c1ccc(N=S(=O)(F)N2CC(O)C(OC(C)C)C2)cc1	595.288
5	N17	-4.44864	CC/C(=C(\c1ccccc1)c1ccc(OCCN(C)C)cc1)c1ccc(NS(=O)(=O)NCCCSCc2ccc(Cl)cc2)cc1	663.236
5	O17	2.06795	CC/C(=C(\c1ccccc1)c1ccc(OCCN(C)C)cc1)c1ccc(NS(=O)(=O)NC2CC(C)(C)Oc3ccc(OC)cc32)cc1	655.308
5	B18	42.7843	CC/C(=C(\c1ccccc1)c1ccc(OCCN(C)C)cc1)c1ccc(NS(=O)(=O)NC(C)c2nc(C)c(C)s2)cc1	604.254
5	C18	-0.276737	CC/C(=C(\c1ccccc1)c1ccc(OCCN(C)C)cc1)c1ccc(NS(=O)(=O)NC(CC)c2ccc(C)cn2)cc1	598.298
5	D18	-5.61245	CC/C(=C(\c1ccccc1)c1ccc(OCCN(C)C)cc1)c1ccc(N=S(=O)(F)N(C)CCC(=O)N(C)C)cc1	580.288
5	E18	-17.0004	CC/C(=C(\c1ccccc1)c1ccc(OCCN(C)C)cc1)c1ccc(NS(=O)(=O)NCCCSCc2ccccc2F)cc1	647.265
5	F18	9.61187	CC/C(=C(\c1ccccc1)c1ccc(OCCN(C)C)cc1)c1ccc(NS(=O)(=O)NCCCC(=O)N(C)C)cc1	578.293
5	G18	16.2649	CC/C(=C(\c1ccccc1)c1ccc(OCCN(C)C)cc1)c1ccc(NS(=O)(=O)NCc2cc(O)ncn2)cc1	573.241
5	H18	9.39579	CC/C(=C(\c1ccccc1)c1ccc(OCCN(C)C)cc1)c1ccc(NS(=O)(=O)NCCc2cc(O)ncn2)cc1	587.257
5	I18	-6.29103	CC/C(=C(\c1ccccc1)c1ccc(OCCN(C)C)cc1)c1ccc(NS(=O)(=O)NCc2cc(O)nc(C)n2)cc1	587.257
5	J18	13.6587	CC/C(=C(\c1ccccc1)c1ccc(OCCN(C)C)cc1)c1ccc(N=S(=O)(F)N2CCc3[nH]nc(C)c3C2)cc1	587.273
5	K18	4.12073	CC/C(=C(\c1ccccc1)c1ccc(OCCN(C)C)cc1)c1ccc(N=S(=O)(F)N2CCc3[nH]nc(CC)c3C2)cc1	601.289
5	L18	-2.53044	CC/C(=C(\c1ccccc1)c1ccc(OCCN(C)C)cc1)c1ccc(N=S(=O)(F)N2CCc3[nH]nc(C(C)C)c3C2)cc1	615.304
5	M18	16.7691	CC/C(=C(\c1ccccc1)c1ccc(OCCN(C)C)cc1)c1ccc(N=S(=O)(F)N2[C@H](C)CC(=O)[C@@H]3CCCC[C@H]32)cc1	617.309
5	N18	-6.83123	CC/C(=C(\c1ccccc1)c1ccc(OCCN(C)C)cc1)c1ccc(NS(=O)(=O)N[C@H](C(=O)O)[C@@H](C)OC(C)(C)C)cc1	623.303
5	O18	-3.22039	CC/C(=C(\c1ccccc1)c1ccc(OCCN(C)C)cc1)c1ccc(NS(=O)(=O)NCC(CC)CC)cc1	549.303
5	B19	24.3491	CC/C(=C(\c1ccccc1)c1ccc(OCCN(C)C)cc1)c1ccc(NS(=O)(=O)NCCC(N)=O)cc1	536.246
5	C19	-8.61297	CC/C(=C(\c1ccccc1)c1ccc(OCCN(C)C)cc1)c1ccc(N=S(=O)(F)N2C[C@@H]3C[C@H](C2)c2cccc(=O)n2C3)cc1	640.288
5	D19	-23.189	CC/C(=C(\c1ccccc1)c1ccc(OCCN(C)C)cc1)c1ccc(N=S(=O)(F)N2CCC(COc3ccc(OC)cc3)CC2)cc1	671.319
5	E19	32.1072	CC/C(=C(\c1ccccc1)c1ccc(OCCN(C)C)cc1)c1ccc(N=S(=O)(F)N2CC[C@H](O)[C@@H](O)C2)cc1	567.257
5	F19	2.92469	CC/C(=C(\c1ccccc1)c1ccc(OCCN(C)C)cc1)c1ccc(NS(=O)(=O)N[C@@H]2CCN(C(=O)OC(C)(C)C)C[C@H]2O)cc1	664.329
5	G19	30.4923	CC/C(=C(\c1ccccc1)c1ccc(OCCN(C)C)cc1)c1ccc(N=S(=O)(F)N2CCCn3nc(C)cc3C2)cc1	601.289
5	H19	42.4431	CC/C(=C(\c1ccccc1)c1ccc(OCCN(C)C)cc1)c1ccc(N=S(=O)(F)N2CCCn3nc(C#N)cc3C2)cc1	612.268
5	I19	31.349	CC/C(=C(\c1ccccc1)c1ccc(OCCN(C)C)cc1)c1ccc(N=S(=O)(F)N2CCn3nc(C)cc3C2)cc1	587.273
5	J19	34.6642	CC/C(=C(\c1ccccc1)c1ccc(OCCN(C)C)cc1)c1ccc(N=S(=O)(F)N2CCn3nc(C#N)cc3C2)cc1	598.253
5	K19	-5.36036	CC/C(=C(\c1ccccc1)c1ccc(OCCN(C)C)cc1)c1ccc(NS(=O)(=O)NCCc2cnc(=O)n(C)c2O)cc1	617.267
5	L19	29.1711	CC/C(=C(\c1ccccc1)c1ccc(OCCN(C)C)cc1)c1ccc(NS(=O)(=O)NCc2ncc3c(n2)CCC3)cc1	597.277
5	M19	18.9413	CC/C(=C(\c1ccccc1)c1ccc(OCCN(C)C)cc1)c1ccc(N=S(=O)(F)N2CCC(n3cnnc3)CC2)cc1	602.284
5	N19	27.196	CC/C(=C(\c1ccccc1)c1ccc(OCCN(C)C)cc1)c1ccc(N=S(=O)(F)N2C[C@H](CO)C[C@H](CO)C2)cc1	595.288
5	O19	-2.36553	CC/C(=C(\c1ccccc1)c1ccc(OCCN(C)C)cc1)c1ccc(N=S(=O)(F)N2C[C@@H](CO)O[C@H](C)C2)cc1	581.272
5	B20	24.5102	CC/C(=C(\c1ccccc1)c1ccc(OCCN(C)C)cc1)c1ccc(NS(=O)(=O)NCc2ncc(Cl)cn2)cc1	591.207
5	C20	-16.1019	CC/C(=C(\c1ccccc1)c1ccc(OCCN(C)C)cc1)c1ccc(N=S(=O)(F)N2CC[C@@H]3C[C@@H](C(=O)O)[C@@H]3C2)cc1	605.272
5	D20	-12.6219	CC/C(=C(\c1ccccc1)c1ccc(OCCN(C)C)cc1)c1ccc(N=S(=O)(F)N2CCN3C(=O)OCC3C2)cc1	592.252
5	E20	0.665306	CC/C(=C(\c1ccccc1)c1ccc(OCCN(C)C)cc1)c1ccc(NS(=O)(=O)NC2C(=O)N(C)c3c(C)cccc32)cc1	624.277
5	F20	-1.56186	CC/C(=C(\c1ccccc1)c1ccc(OCCN(C)C)cc1)c1ccc(N=S(=O)(F)N2CCCC(CC)CC2)cc1	577.314
5	G20	9.68959	CC/C(=C(\c1ccccc1)c1ccc(OCCN(C)C)cc1)c1ccc(NS(=O)(=O)NCc2nc(Cl)n[nH]2)cc1	580.202
5	H20	24.9518	CC/C(=C(\c1ccccc1)c1ccc(OCCN(C)C)cc1)c1ccc(N=S(=O)(F)N2CCCC(CC)(C(=O)OC)C2)cc1	621.304
5	I20	6.03704	CC/C(=C(\c1ccccc1)c1ccc(OCCN(C)C)cc1)c1ccc(N=S(=O)(F)N2CCCC(CC)(C(=O)O)C2)cc1	607.288
5	J20	12.2579	CC/C(=C(\c1ccccc1)c1ccc(OCCN(C)C)cc1)c1ccc(NS(=O)(=O)NCCc2cc(C)n(C)c2C)cc1	600.313
5	K20	10.4743	CCCC(NS(=O)(=O)Nc1ccc(/C(CC)=C(/c2ccccc2)c2ccc(OCCN(C)C)cc2)cc1)C(=O)NC	578.293
5	L20	11.5813	CC/C(=C(\c1ccccc1)c1ccc(OCCN(C)C)cc1)c1ccc(N=S(=O)(F)N2CCOc3ccc(CO)cc3C2)cc1	629.272
5	M20	17.3435	CC/C(=C(\c1ccccc1)c1ccc(OCCN(C)C)cc1)c1ccc(NS(=O)(=O)NC2(CO)CCCCCC2)cc1	591.313
5	N20	37.4202	CC/C(=C(\c1ccccc1)c1ccc(OCCN(C)C)cc1)c1ccc(N=S(=O)(F)N2CCC(N3CCOC3=O)CC2)cc1	620.283
5	O20	-5.03434	CC/C(=C(\c1ccccc1)c1ccc(OCCN(C)C)cc1)c1ccc(N=S(=O)(F)N2CCCC(C)(C(=O)OC)C2)cc1	607.288
5	B21	9.8109	CC/C(=C(\c1ccccc1)c1ccc(OCCN(C)C)cc1)c1ccc(N=S(=O)(F)N2CCCC(C(C)(C)C)CC2)cc1	605.345
5	C21	-19.3394	CC/C(=C(\c1ccccc1)c1ccc(OCCN(C)C)cc1)c1ccc(NS(=O)(=O)NC2(C)CCC2)cc1	533.271
5	D21	-1.23963	CC/C(=C(\c1ccccc1)c1ccc(OCCN(C)C)cc1)c1ccc(NS(=O)(=O)NCC2(C)CCCC2)cc1	561.303
5	E21	-18.1869	CC/C(=C(\c1ccccc1)c1ccc(OCCN(C)C)cc1)c1ccc(N=S(=O)(F)N2CCC(CC)(C(=O)OC)CC2)cc1	621.304
5	F21	13.4009	CC/C(=C(\c1ccccc1)c1ccc(OCCN(C)C)cc1)c1ccc(N=S(=O)(F)N2CCCCCCCCCCCC2)cc1	633.376
5	G21	1.65094	CCCC1(C(=O)O)CCCN(S(=O)(F)=Nc2ccc(/C(CC)=C(/c3ccccc3)c3ccc(OCCN(C)C)cc3)cc2)C1	621.304
5	H21	17.351	CC/C(=C(\c1ccccc1)c1ccc(OCCN(C)C)cc1)c1ccc(N=S(=O)(F)N2CCC(C)(C(=O)OC)CC2)cc1	607.288
5	I21	4.82584	CC/C(=C(\c1ccccc1)c1ccc(OCCN(C)C)cc1)c1ccc(N=S(=O)(F)N2CCc3c(c(C(=O)O)nn3CC)C2)cc1	645.279
5	J21	19.3849	CC/C(=C(\c1ccccc1)c1ccc(OCCN(C)C)cc1)c1ccc(N=S(=O)(F)N2CCC(CSC)CC2)cc1	595.27
5	K21	8.27747	CC/C(=C(\c1ccccc1)c1ccc(OCCN(C)C)cc1)c1ccc(N=S(=O)(F)N(C)CC(C)C(=O)O)cc1	567.257
5	L21	26.4246	CC/C(=C(\c1ccccc1)c1ccc(OCCN(C)C)cc1)c1ccc(NS(=O)(=O)NC2C(=O)Nc3ccc(CC)cc32)cc1	624.277
5	M21	7.2615	CC/C(=C(\c1ccccc1)c1ccc(OCCN(C)C)cc1)c1ccc(NS(=O)(=O)NCC2(C)CCCCC2)cc1	575.318
5	N21	-12.6636	CC/C(=C(\c1ccccc1)c1ccc(OCCN(C)C)cc1)c1ccc(NS(=O)(=O)NC(C)c2ccc(OC)c(C)c2)cc1	613.297
5	O21	-1.30028	CC/C(=C(\c1ccccc1)c1ccc(OCCN(C)C)cc1)c1ccc(NS(=O)(=O)NC(C)(C)CC(C)C)cc1	563.318
5	B22	2.58162	CC/C(=C(\c1ccccc1)c1ccc(OCCN(C)C)cc1)c1ccc(N=S(=O)(F)N2CCCC(C)(CC)C2)cc1	577.314
5	C22	-22.6318	CC/C(=C(\c1ccccc1)c1ccc(OCCN(C)C)cc1)c1ccc(N=S(=O)(F)N2CCCC3(CCC(=O)NC3)C2)cc1	618.304
5	D22	1.06714	CC/C(=C(\c1ccccc1)c1ccc(OCCN(C)C)cc1)c1ccc(NS(=O)(=O)NC2(C(=O)NC)CCCCC2)cc1	604.308
5	E22	19.1688	CC/C(=C(\c1ccccc1)c1ccc(OCCN(C)C)cc1)c1ccc(N=S(=O)(F)N2CCC3(CCC(=O)NC3)CC2)cc1	618.304
5	F22	5.56317	CCOC(=O)C1(NS(=O)(=O)Nc2ccc(/C(CC)=C(/c3ccccc3)c3ccc(OCCN(C)C)cc3)cc2)CCCC1	605.292
5	G22	3.67719	CC/C(=C(\c1ccccc1)c1ccc(OCCN(C)C)cc1)c1ccc(N=S(=O)(F)N2CC3CC3(CC)C2)cc1	561.283
5	H22	28.2063	CC/C(=C(\c1ccccc1)c1ccc(OCCN(C)C)cc1)c1ccc(NS(=O)(=O)NCCc2nc(C(C)C)cs2)cc1	618.27
5	I22	25.7005	CC/C(=C(\c1ccccc1)c1ccc(OCCN(C)C)cc1)c1ccc(N=S(=O)(F)N2CCCC(C)(C(=O)O)C2)cc1	593.272
5	J22	-19.364	CC/C(=C(\c1ccccc1)c1ccc(OCCN(C)C)cc1)c1ccc(N=S(=O)(F)N2CCCCC2CCc2ccc(O)cc2)cc1	655.324
5	K22	5.24853	CC/C(=C(\c1ccccc1)c1ccc(OCCN(C)C)cc1)c1ccc(N=S(=O)(F)N(CCC(=O)O)Cc2cccnc2)cc1	630.268
5	L22	13.6189	CC/C(=C(\c1ccccc1)c1ccc(OCCN(C)C)cc1)c1ccc(NS(=O)(=O)NC(CC)Cn2ccnc2)cc1	587.293
5	M22	16.3218	CC/C(=C(\c1ccccc1)c1ccc(OCCN(C)C)cc1)c1ccc(N=S(=O)(F)N(CC)CCn2cccn2)cc1	589.289
5	N22	11.2931	CC/C(=C(\c1ccccc1)c1ccc(OCCN(C)C)cc1)c1ccc(NS(=O)(=O)NCc2ccccc2Cn2cccn2)cc1	635.293
5	O22	-14.3467	CC/C(=C(\c1ccccc1)c1ccc(OCCN(C)C)cc1)c1ccc(NS(=O)(=O)NCc2ccc3sccc3c2)cc1	611.228
6	B02	61.5755	CC/C(=C(\c1ccccc1)c1ccc(OCCN(C)C)cc1)c1ccc(N=S(=O)(F)N2CCC(COC(C)C)CC2)cc1	607.324
6	C02	50.634	CCCC1(C(=O)OC)CCN(S(=O)(F)=Nc2ccc(/C(CC)=C(/c3ccccc3)c3ccc(OCCN(C)C)cc3)cc2)CC1	635.319
6	D02	47.8558	CC/C(=C(\c1ccccc1)c1ccc(OCCN(C)C)cc1)c1ccc(N=S(=O)(F)N2CC3CC3(C)C2)cc1	547.267
6	E02	66.3148	CC/C(=C(\c1ccccc1)c1ccc(OCCN(C)C)cc1)c1ccc(NS(=O)(=O)NC2CC3(CCCC3)Oc3ccccc32)cc1	651.313
6	F02	52.2413	CC/C(=C(\c1ccccc1)c1ccc(OCCN(C)C)cc1)c1ccc(NS(=O)(=O)NCCC(C)OC)cc1	551.282
6	G02	61.4099	CC/C(=C(\c1ccccc1)c1ccc(OCCN(C)C)cc1)c1ccc(NS(=O)(=O)NC(C(=O)O)c2cccc(O)c2)cc1	615.24
6	H02	33.2203	CC/C(=C(\c1ccccc1)c1ccc(OCCN(C)C)cc1)c1ccc(N=S(=O)(F)N(C)CC2CCCC2)cc1	563.298
6	I02	52.0899	CC/C(=C(\c1ccccc1)c1ccc(OCCN(C)C)cc1)c1ccc(NS(=O)(=O)NC2C(=O)Nc3c(CC)cccc32)cc1	624.277
6	J02	13.2191	CC/C(=C(\c1ccccc1)c1ccc(OCCN(C)C)cc1)c1ccc(NS(=O)(=O)NC2CCCc3c2c(C)nn3C)cc1	613.309
6	K02	13.0256	CC/C(=C(\c1ccccc1)c1ccc(OCCN(C)C)cc1)c1ccc(N=S(=O)(F)N(C)Cc2ccc(C(=O)O)cc2)cc1	615.257
6	L02	-1.51111	CC/C(=C(\c1ccccc1)c1ccc(OCCN(C)C)cc1)c1ccc(NS(=O)(=O)NC[C@H]2CC[C@H](C(=O)NC)CC2)cc1	618.324
6	M02	21.6803	CC/C(=C(\c1ccccc1)c1ccc(OCCN(C)C)cc1)c1ccc(NS(=O)(=O)NC2CCN(C(=O)N3CCCCC3)CC2)cc1	659.351
6	N02	-6.78213	CCOC(=O)[C@H]1[C@@H]2CN(S(=O)(F)=Nc3ccc(/C(CC)=C(/c4ccccc4)c4ccc(OCCN(C)C)cc4)cc3)C[C@@H]21	605.272
6	O02	5.00285	CCOC(=O)C1(NS(=O)(=O)Nc2ccc(/C(CC)=C(/c3ccccc3)c3ccc(OCCN(C)C)cc3)cc2)CCOCC1	621.287
6	B03	55.9718	CC/C(=C(\c1ccccc1)c1ccc(OCCN(C)C)cc1)c1ccc(N=S(=O)(F)N(C)C(C)CC(N)=O)cc1	566.273
6	C03	58.6122	CC/C(=C(\c1ccccc1)c1ccc(OCCN(C)C)cc1)c1ccc(N=S(=O)(F)N2CCC(C)(C(=O)N(C)C)CC2)cc1	620.32
6	D03	43.2445	CC/C(=C(\c1ccccc1)c1ccc(OCCN(C)C)cc1)c1ccc(N=S(=O)(F)N(C)C(CC)C(=O)OC)cc1	581.272
6	E03	56.498	CC/C(=C(\c1ccccc1)c1ccc(OCCN(C)C)cc1)c1ccc(N=S(=O)(F)N2CCC(O)CC(C)(C)C2)cc1	593.309
6	F03	48.5768	CCCC(C(=O)O)N(C)S(=O)(F)=Nc1ccc(/C(CC)=C(/c2ccccc2)c2ccc(OCCN(C)C)cc2)cc1	581.272
6	G03	71.1418	CC/C(=C(\c1ccccc1)c1ccc(OCCN(C)C)cc1)c1ccc(NS(=O)(=O)NCCC(C)(C)O)cc1	551.282
6	H03	25.8531	CC/C(=C(\c1ccccc1)c1ccc(OCCN(C)C)cc1)c1ccc(N=S(=O)(F)N2C[C@@H]3CCC[C@H](C2)C(=O)N3)cc1	604.288
6	I03	43.2877	CC/C(=C(\c1ccccc1)c1ccc(OCCN(C)C)cc1)c1ccc(N=S(=O)(F)N2CCC3(CCC(=O)N3)CC2)cc1	604.288
6	J03	49.2366	CC/C(=C(\c1ccccc1)c1ccc(OCCN(C)C)cc1)c1ccc(N=S(=O)(F)N(C)C(C)C(=O)OC)cc1	567.257
6	K03	3.00134	CC/C(=C(\c1ccccc1)c1ccc(OCCN(C)C)cc1)c1ccc(N=S(=O)(F)N2CCC(C)(C(C)C)C2)cc1	577.314
6	L03	15.4544	CC/C(=C(\c1ccccc1)c1ccc(OCCN(C)C)cc1)c1ccc(N=S(=O)(F)N2CCCC2(CC)C(=O)OC)cc1	607.288
6	M03	28.5102	CC/C(=C(\c1ccccc1)c1ccc(OCCN(C)C)cc1)c1ccc(NS(=O)(=O)NC(C(=O)N(C)C)C(C)C)cc1	592.308
6	N03	0.731197	CC/C(=C(\c1ccccc1)c1ccc(OCCN(C)C)cc1)c1ccc(NS(=O)(=O)NCCSC(F)(F)F)cc1	593.199
6	O03	8.02322	CC/C(=C(\c1ccccc1)c1ccc(OCCN(C)C)cc1)c1ccc(NS(=O)(=O)NCCCn2ccccc2=O)cc1	600.277
6	B04	53.6613	CC/C(=C(\c1ccccc1)c1ccc(OCCN(C)C)cc1)c1ccc(NS(=O)(=O)NCc2cccc(C#N)c2)cc1	580.251
6	C04	64.2382	CC/C(=C(\c1ccccc1)c1ccc(OCCN(C)C)cc1)c1ccc(N=S(=O)(F)N(C)CCc2ncon2)cc1	577.252
6	D04	46.3275	CC/C(=C(\c1ccccc1)c1ccc(OCCN(C)C)cc1)c1ccc(N=S(=O)(F)N2C[C@@H]3CC[C@@H](C3)C2)cc1	561.283
6	E04	69.7514	CC/C(=C(\c1ccccc1)c1ccc(OCCN(C)C)cc1)c1ccc(N=S(=O)(F)N2CCC(C)(C(N)=O)CC2)cc1	592.288
6	F04	33.887	CC/C(=C(\c1ccccc1)c1ccc(OCCN(C)C)cc1)c1ccc(NS(=O)(=O)NCCc2noc(CO)n2)cc1	591.252
6	G04	62.277	CC/C(=C(\c1ccccc1)c1ccc(OCCN(C)C)cc1)c1ccc(N=S(=O)(F)N2CCC(C)(C(=O)NC)CC2)cc1	606.304
6	H04	43.5981	CC/C(=C(\c1ccccc1)c1ccc(OCCN(C)C)cc1)c1ccc(NS(=O)(=O)N[C@H]2COC[C@H]2O)cc1	551.245
6	I04	19.6801	CC/C(=C(\c1ccccc1)c1ccc(OCCN(C)C)cc1)c1ccc(N=S(=O)(F)N(C)C(CO)C(C)C)cc1	567.293
6	J04	8.43521	CC/C(=C(\c1ccccc1)c1ccc(OCCN(C)C)cc1)c1ccc(NS(=O)(=O)NCCn2cnc(C)c2C)cc1	587.293
6	K04	11.1702	CC/C(=C(\c1ccccc1)c1ccc(OCCN(C)C)cc1)c1ccc(NS(=O)(=O)NCC2CC(=O)N(C)c3ccccc32)cc1	638.293
6	L04	-8.53171	CC/C(=C(\c1ccccc1)c1ccc(OCCN(C)C)cc1)c1ccc(N=S(=O)(F)N2CCC3(CCCCCC3)C2)cc1	603.329
6	M04	12.4341	CC/C(=C(\c1ccccc1)c1ccc(OCCN(C)C)cc1)c1ccc(N=S(=O)(F)N2CCC(C)C2(C)C)cc1	563.298
6	N04	-1.3594	CC/C(=C(\c1ccccc1)c1ccc(OCCN(C)C)cc1)c1ccc(NS(=O)(=O)NC(C)(CC)CC)cc1	549.303
6	O04	-1.14366	CC/C(=C(\c1ccccc1)c1ccc(OCCN(C)C)cc1)c1ccc(NS(=O)(=O)NCc2cnc(C)c(C)c2)cc1	584.282
6	B05	61.0758	CC/C(=C(\c1ccccc1)c1ccc(OCCN(C)C)cc1)c1ccc(N=S(=O)(F)N2CCCC23CCCNC3=O)cc1	604.288
6	C05	60.7348	CC/C(=C(\c1ccccc1)c1ccc(OCCN(C)C)cc1)c1ccc(N=S(=O)(F)N(C)C(C)c2ccc3ccccc3c2)cc1	635.298
6	D05	52.7329	CC/C(=C(\c1ccccc1)c1ccc(OCCN(C)C)cc1)c1ccc(N=S(=O)(F)N2CCC(c3nnc4ccccn34)CC2)cc1	652.3
6	E05	47.3756	CC/C(=C(\c1ccccc1)c1ccc(OCCN(C)C)cc1)c1ccc(N=S(=O)(F)N(C)Cc2cn(CC)nc2C)cc1	603.304
6	F05	42.9369	CC/C(=C(\c1ccccc1)c1ccc(OCCN(C)C)cc1)c1ccc(NS(=O)(=O)NCCc2noc(C(F)(F)F)n2)cc1	629.228
6	G05	56.6218	CC/C(=C(\c1ccccc1)c1ccc(OCCN(C)C)cc1)c1ccc(N=S(=O)(F)N2CCn3cccc3C23CCCC3)cc1	626.309
6	H05	42.5027	CC/C(=C(\c1ccccc1)c1ccc(OCCN(C)C)cc1)c1ccc(N=S(=O)(F)N(C)C(C)c2nc(C)no2)cc1	591.268
6	I05	25.8795	CC/C(=C(\c1ccccc1)c1ccc(OCCN(C)C)cc1)c1ccc(N=S(=O)(F)N(C)Cc2cnn(CC)c2C)cc1	603.304
6	J05	0.564172	CC/C(=C(\c1ccccc1)c1ccc(OCCN(C)C)cc1)c1ccc(NS(=O)(=O)NCCn2cc(C)nn2)cc1	574.273
6	K05	15.1538	CC/C(=C(\c1ccccc1)c1ccc(OCCN(C)C)cc1)c1ccc(N=S(=O)(F)N2CCn3cccc3C2c2cccnc2)cc1	649.289
6	L05	81.9038	CC/C(=C(\c1ccccc1)c1ccc(OCCN(C)C)cc1)c1ccc(NS(=O)(=O)NC2(C#N)CCCCC2)cc1	572.282
6	M05	13.0006	CC/C(=C(\c1ccccc1)c1ccc(OCCN(C)C)cc1)c1ccc(NS(=O)(=O)NC2(C(C)(C)C)CC2)cc1	561.303
6	N05	1.00679	CC/C(=C(\c1ccccc1)c1ccc(OCCN(C)C)cc1)c1ccc(NS(=O)(=O)NC(CC)c2nc(C)no2)cc1	589.272
6	O05	0.409674	CC/C(=C(\c1ccccc1)c1ccc(OCCN(C)C)cc1)c1ccc(N=S(=O)(F)N2CCC(C(C)CO)CC2)cc1	593.309
6	B06	64.2284	CC/C(=C(\c1ccccc1)c1ccc(OCCN(C)C)cc1)c1ccc(N=S(=O)(F)N(C)CCC(=O)O)cc1	553.241
6	C06	59.1328	CC/C(=C(\c1ccccc1)c1ccc(OCCN(C)C)cc1)c1ccc(NS(=O)(=O)NCc2cccnc2-n2cncn2)cc1	623.268
6	D06	38.4231	CC/C(=C(\c1ccccc1)c1ccc(OCCN(C)C)cc1)c1ccc(NS(=O)(=O)NCCn2nc(C)c(Br)c2C)cc1	665.204
6	E06	60.7752	CC/C(=C(\c1ccccc1)c1ccc(OCCN(C)C)cc1)c1ccc(N=S(=O)(F)N(C)C2CCSCC2)cc1	581.255
6	F06	59.7174	CC/C(=C(\c1ccccc1)c1ccc(OCCN(C)C)cc1)c1ccc(N=S(=O)(F)N2CCCCC2c2cc(C)on2)cc1	616.288
6	G06	71.2309	CC/C(=C(\c1ccccc1)c1ccc(OCCN(C)C)cc1)c1ccc(NS(=O)(=O)NCC(C)CO)cc1	537.266
6	H06	49.366	CC/C(=C(\c1ccccc1)c1ccc(OCCN(C)C)cc1)c1ccc(N=S(=O)(F)N2CCC(c3nnn[nH]3)CC2)cc1	603.279
6	I06	38.8601	CC/C(=C(\c1ccccc1)c1ccc(OCCN(C)C)cc1)c1ccc(N=S(=O)(F)N2CCCC2C2(O)CC2)cc1	577.277
6	J06	7.74067	CC/C(=C(\c1ccccc1)c1ccc(OCCN(C)C)cc1)c1ccc(NS(=O)(=O)NCCC2CCCOC2)cc1	577.297
6	K06	30.6425	CC/C(=C(\c1ccccc1)c1ccc(OCCN(C)C)cc1)c1ccc(N=S(=O)(F)N(C)CCSC)cc1	555.239
6	L06	12.6776	CC/C(=C(\c1ccccc1)c1ccc(OCCN(C)C)cc1)c1ccc(N=S(=O)(F)N2CCC(=O)N(C)CC2)cc1	578.273
6	M06	13.9415	CC/C(=C(\c1ccccc1)c1ccc(OCCN(C)C)cc1)c1ccc(N=S(=O)(F)N2CCN[C@@H](C)[C@@H]2C)cc1	564.293
6	N06	-5.86349	CC/C(=C(\c1ccccc1)c1ccc(OCCN(C)C)cc1)c1ccc(N=S(=O)(F)N2CCN(C(=O)OC(C)(C)C)[C@@H](C)[C@@H]2C)cc1	664.346
6	O06	12.7458	CC/C(=C(\c1ccccc1)c1ccc(OCCN(C)C)cc1)c1ccc(N=S(=O)(F)N2CCOC(C(=O)OC)C2)cc1	595.252
6	B07	71.9505	CC/C(=C(\c1ccccc1)c1ccc(OCCN(C)C)cc1)c1ccc(N=S(=O)(F)N2CCOC(C(N)=O)C2)cc1	580.252
6	C07	65.6871	CC/C(=C(\c1ccccc1)c1ccc(OCCN(C)C)cc1)c1ccc(N=S(=O)(F)N2CCOC(C(=O)N(C)C)C2)cc1	608.283
6	D07	53.067	CC/C(=C(\c1ccccc1)c1ccc(OCCN(C)C)cc1)c1ccc(N=S(=O)(F)N2CCC(N=[N+]=[N-])CC2)cc1	576.268
6	E07	52.8165	CC/C(=C(\c1ccccc1)c1ccc(OCCN(C)C)cc1)c1ccc(N=S(=O)(F)N2C[C@H]3C[C@@H](C2)[C@@H]2CCCC(=O)N2C3)cc1	644.32
6	F07	33.8397	CC/C(=C(\c1ccccc1)c1ccc(OCCN(C)C)cc1)c1ccc(N=S(=O)(F)N2CCC3(CCN(C(=O)OC(C)(C)C)CC3)C2)cc1	690.362
6	G07	73.6639	CC/C(=C(\c1ccccc1)c1ccc(OCCN(C)C)cc1)c1ccc(N=S(=O)(F)N2CCC3(CC2)CNC(=O)C3)cc1	604.288
6	H07	48.5239	CC/C(=C(\c1ccccc1)c1ccc(OCCN(C)C)cc1)c1ccc(NS(=O)(=O)N[C@@H]2C[C@H]3C(=O)NCC(=O)N3C2)cc1	617.267
6	I07	34.7346	CC/C(=C(\c1ccccc1)c1ccc(OCCN(C)C)cc1)c1ccc(N=S(=O)(F)N2CC=C(C)CC2)cc1	547.267
6	J07	24.1174	CC/C(=C(\c1ccccc1)c1ccc(OCCN(C)C)cc1)c1ccc(N=S(=O)(F)N2CCN3C(=O)CNC(=O)C3C2)cc1	619.263
6	K07	23.7235	CC/C(=C(\c1ccccc1)c1ccc(OCCN(C)C)cc1)c1ccc(N=S(=O)(F)N2CCN3C(=O)CN(C)C(=O)C3C2)cc1	633.279
6	L07	15.3445	CC/C(=C(\c1ccccc1)c1ccc(OCCN(C)C)cc1)c1ccc(NS(=O)(=O)N[C@H]2C[C@@H](O)CN(C(=O)OC(C)(C)C)C2)cc1	664.329
6	M07	10.4451	CC/C(=C(\c1ccccc1)c1ccc(OCCN(C)C)cc1)c1ccc(NS(=O)(=O)NC2CCOC3(CCOCC3)C2)cc1	619.308
6	N07	-8.05709	CC/C(=C(\c1ccccc1)c1ccc(OCCN(C)C)cc1)c1ccc(NS(=O)(=O)NC2=NC3(CCNCC3)C(=O)N2)cc1	616.283
6	O07	43.5229	CC/C(=C(\c1ccccc1)c1ccc(OCCN(C)C)cc1)c1ccc(N=S(=O)(F)N2CC[C@H](CO)[C@H](O)C2)cc1	581.272
6	B08	86.9104	CC/C(=C(\c1ccccc1)c1ccc(OCCN(C)C)cc1)c1ccc(N=S(=O)(F)N2C[C@H](CO)[C@@H](O)C2)cc1	567.257
6	C08	67.626	CC/C(=C(\c1ccccc1)c1ccc(OCCN(C)C)cc1)c1ccc(NS(=O)(=O)NCc2cccnc2N)cc1	571.262
6	D08	59.1731	CC/C(=C(\c1ccccc1)c1ccc(OCCN(C)C)cc1)c1ccc(N=S(=O)(F)N2CCCC(O)(CO)C2)cc1	581.272
6	E08	70.1494	CC/C(=C(\c1ccccc1)c1ccc(OCCN(C)C)cc1)c1ccc(NS(=O)(=O)NCC2CC2(F)F)cc1	555.237
6	F08	40.1017	CC/C(=C(\c1ccccc1)c1ccc(OCCN(C)C)cc1)c1ccc(N=S(=O)(F)N2C[C@@H](O)C[C@H](NC(=O)OC(C)(C)C)C2)cc1	666.325
6	G08	65.4644	CC/C(=C(\c1ccccc1)c1ccc(OCCN(C)C)cc1)c1ccc(NS(=O)(=O)NCc2cccc3ncsc23)cc1	612.223
6	H08	51.4594	CC/C(=C(\c1ccccc1)c1ccc(OCCN(C)C)cc1)c1ccc(N=S(=O)(F)N2CCCC3(CCN(C(=O)OC(C)(C)C)C3)C2)cc1	690.362
6	I08	32.2641	CC/C(=C(\c1ccccc1)c1ccc(OCCN(C)C)cc1)c1ccc(N=S(=O)(F)N2C[C@@H]3[C@H](C2)[C@H]2CC[C@@H]3O2)cc1	589.277
6	J08	24.8496	CC/C(=C(\c1ccccc1)c1ccc(OCCN(C)C)cc1)c1ccc(NS(=O)(=O)NCCC2CCOC2)cc1	563.282
6	K08	2.39588	CC/C(=C(\c1ccccc1)c1ccc(OCCN(C)C)cc1)c1ccc(N=S(=O)(F)N2CCC3(CC2)CNC(=O)O3)cc1	606.268
6	L08	6.78723	CC/C(=C(\c1ccccc1)c1ccc(OCCN(C)C)cc1)c1ccc(NS(=O)(=O)NCC2(O)CCCN(C(=O)OC(C)(C)C)C2)cc1	678.345
6	M08	0.335905	CC/C(=C(\c1ccccc1)c1ccc(OCCN(C)C)cc1)c1ccc(N=S(=O)(F)N2CC[C@@](O)(c3ccccc3)[C@H](O)C2)cc1	643.288
6	N08	-9.28889	CC/C(=C(\c1ccccc1)c1ccc(OCCN(C)C)cc1)c1ccc(N=S(=O)(F)N2CC(C)CC2(C)C)cc1	563.298
6	O08	12.8669	CC/C(=C(\c1ccccc1)c1ccc(OCCN(C)C)cc1)c1ccc(NS(=O)(=O)NC(CC)C2CC2)cc1	547.287
6	B09	82.9686	CC/C(=C(\c1ccccc1)c1ccc(OCCN(C)C)cc1)c1ccc(N=S(=O)(F)N2CCC(c3nnc[nH]3)CC2)cc1	602.284
6	C09	50.9472	CC/C(=C(\c1ccccc1)c1ccc(OCCN(C)C)cc1)c1ccc(N=S(=O)(F)N2CCCN(S(=O)(=O)N3CCOCC3)CC2)cc1	699.292
6	D09	57.8731	CC/C(=C(\c1ccccc1)c1ccc(OCCN(C)C)cc1)c1ccc(N=S(=O)(F)N2CCCCC2(C)C(=O)OC)cc1	607.288
6	E09	54.1429	CC/C(=C(\c1ccccc1)c1ccc(OCCN(C)C)cc1)c1ccc(N=S(=O)(F)N2CCC3(CCC(=O)N3C)CC2)cc1	618.304
6	F09	63.7148	CC/C(=C(\c1ccccc1)c1ccc(OCCN(C)C)cc1)c1ccc(NS(=O)(=O)NC(CC(=O)OC)c2ccccc2)cc1	627.277
6	G09	74.5394	CC/C(=C(\c1ccccc1)c1ccc(OCCN(C)C)cc1)c1ccc(NS(=O)(=O)NC(CC)c2cn3cccnc3n2)cc1	624.288
6	H09	61.1134	CC/C(=C(\c1ccccc1)c1ccc(OCCN(C)C)cc1)c1ccc(N=S(=O)(F)N2CCCC(C)(C(=O)NC)C2)cc1	606.304
6	I09	32.7596	CC/C(=C(\c1ccccc1)c1ccc(OCCN(C)C)cc1)c1ccc(N=S(=O)(F)N2CCC(c3cc[nH]n3)CC2)cc1	601.289
6	J09	20.5473	CC/C(=C(\c1ccccc1)c1ccc(OCCN(C)C)cc1)c1ccc(N=S(=O)(F)N2CCC(c3ncon3)CC2)cc1	603.268
6	K09	25.0068	CC/C(=C(\c1ccccc1)c1ccc(OCCN(C)C)cc1)c1ccc(N=S(=O)(F)N2C[C@H]3CC[C@@H](C2)[C@H]3O)cc1	577.277
6	L09	22.3177	CC/C(=C(\c1ccccc1)c1ccc(OCCN(C)C)cc1)c1ccc(N=S(=O)(F)N2CCC(CO)(OC)CC2)cc1	595.288
6	M09	20.0031	CC/C(=C(\c1ccccc1)c1ccc(OCCN(C)C)cc1)c1ccc(N=S(=O)(F)N2CCC(c3ccncn3)CC2)cc1	613.289
6	N09	8.88618	CC/C(=C(\c1ccccc1)c1ccc(OCCN(C)C)cc1)c1ccc(N=S(=O)(F)N2C[C@@H]3CC[C@H](C2)C(=O)N3)cc1	590.273
6	O09	7.76015	CC/C(=C(\c1ccccc1)c1ccc(OCCN(C)C)cc1)c1ccc(N=S(=O)(F)N2CCCC(c3cc[nH]n3)C2)cc1	601.289
6	B10	78.0177	CC/C(=C(\c1ccccc1)c1ccc(OCCN(C)C)cc1)c1ccc(N=S(=O)(F)N2CCC(c3n[nH]cc3C)CC2)cc1	615.304
6	C10	62.0766	CC/C(=C(\c1ccccc1)c1ccc(OCCN(C)C)cc1)c1ccc(N=S(=O)(F)N2CCCC(C#N)(CC)C2)cc1	588.293
6	D10	61.1204	CC/C(=C(\c1ccccc1)c1ccc(OCCN(C)C)cc1)c1ccc(NS(=O)(=O)NC(C)(C)C(C)(C)C)cc1	563.318
6	E10	50.7788	CC/C(=C(\c1ccccc1)c1ccc(OCCN(C)C)cc1)c1ccc(N=S(=O)(F)N2CCC(O)(C(=O)OC)CC2)cc1	609.267
6	F10	58.1014	CC/C(=C(\c1ccccc1)c1ccc(OCCN(C)C)cc1)c1ccc(N=S(=O)(F)N2CCc3[nH]nc(C(=O)OC)c3C2)cc1	631.263
6	G10	76.9293	CC/C(=C(\c1ccccc1)c1ccc(OCCN(C)C)cc1)c1ccc(N=S(=O)(F)N2C[C@H]3CCC[C@@H](C2)N(C)C3=O)cc1	618.304
6	H10	74.6452	CC/C(=C(\c1ccccc1)c1ccc(OCCN(C)C)cc1)c1ccc(N=S(=O)(F)N2CCC3(CC2)CC(O)CO3)cc1	607.288
6	I10	42.1561	CC/C(=C(\c1ccccc1)c1ccc(OCCN(C)C)cc1)c1ccc(N=S(=O)(F)N2CCCC(c3nc(C)n[nH]3)C2)cc1	616.3
6	J10	23.0847	CC/C(=C(\c1ccccc1)c1ccc(OCCN(C)C)cc1)c1ccc(N=S(=O)(F)N2C[C@H]3CC[C@@H](C2)[C@H]3OC)cc1	591.293
6	K10	21.4715	CC/C(=C(\c1ccccc1)c1ccc(OCCN(C)C)cc1)c1ccc(N=S(=O)(F)N2CCC(OC)(C(=O)OC)CC2)cc1	623.283
6	L10	13.567	CC/C(=C(\c1ccccc1)c1ccc(OCCN(C)C)cc1)c1ccc(N=S(=O)(F)N2C[C@H]3CC[C@@H](C2)N(C)C3=O)cc1	604.288
6	M10	11.1828	CC/C(=C(\c1ccccc1)c1ccc(OCCN(C)C)cc1)c1ccc(N=S(=O)(F)N2C[C@H]3CC[C@@H](C2)N(C(=O)OC(C)(C)C)C3)cc1	676.346
6	N10	17.3474	CC/C(=C(\c1ccccc1)c1ccc(OCCN(C)C)cc1)c1ccc(NS(=O)(=O)NCCc2ccnn2C)cc1	573.277
6	O10	18.2089	CC/C(=C(\c1ccccc1)c1ccc(OCCN(C)C)cc1)c1ccc(N=S(=O)(F)N2CCC(C#N)(CC)CC2)cc1	588.293
6	B11	84.8866	CC/C(=C(\c1ccccc1)c1ccc(OCCN(C)C)cc1)c1ccc(N=S(=O)(F)N2CCC3(CC2)CC(OC)CO3)cc1	621.304
6	C11	68.9135	CC/C(=C(\c1ccccc1)c1ccc(OCCN(C)C)cc1)c1ccc(N=S(=O)(F)N2CCc3c(c(C(N)=O)nn3C)C2)cc1	630.279
6	D11	66.2118	CC/C(=C(\c1ccccc1)c1ccc(OCCN(C)C)cc1)c1ccc(N=S(=O)(F)N2CCCC(C)(C(N)=O)C2)cc1	592.288
6	E11	67.7568	CC/C(=C(\c1ccccc1)c1ccc(OCCN(C)C)cc1)c1ccc(N=S(=O)(F)N2CCCC(CC)(C(N)=O)C2)cc1	606.304
6	F11	62.0724	CC/C(=C(\c1ccccc1)c1ccc(OCCN(C)C)cc1)c1ccc(N=S(=O)(F)N2CCC(c3nc(C)n[nH]3)CC2)cc1	616.3
6	G11	66.4582	CC/C(=C(\c1ccccc1)c1ccc(OCCN(C)C)cc1)c1ccc(NS(=O)(=O)NCCn2cnnn2)cc1	561.252
6	H11	54.7929	CC/C(=C(\c1ccccc1)c1ccc(OCCN(C)C)cc1)c1ccc(N=S(=O)(F)N2CCCC(c3ccncn3)C2)cc1	613.289
6	I11	63.4239	CC/C(=C(\c1ccccc1)c1ccc(OCCN(C)C)cc1)c1ccc(NS(=O)(=O)NCc2nncn2C(C)C)cc1	588.288
6	J11	50.9583	CC/C(=C(\c1ccccc1)c1ccc(OCCN(C)C)cc1)c1ccc(N=S(=O)(F)N2CCCC(C)(C#N)C2)cc1	574.278
6	K11	18.8937	CC/C(=C(\c1ccccc1)c1ccc(OCCN(C)C)cc1)c1ccc(N=S(=O)(F)N2CCC(C)(C#N)CC2)cc1	574.278
6	L11	5.13091	CC/C(=C(\c1ccccc1)c1ccc(OCCN(C)C)cc1)c1ccc(N=S(=O)(F)N2CCc3c(c(C(=O)OC)nn3C)C2)cc1	645.279
6	M11	10.697	CC/C(=C(\c1ccccc1)c1ccc(OCCN(C)C)cc1)c1ccc(NS(=O)(=O)NC(C)(C)C(C)C)cc1	549.303
6	N11	7.45533	CC/C(=C(\c1ccccc1)c1ccc(OCCN(C)C)cc1)c1ccc(NS(=O)(=O)NC2(CC(=O)O)CCOCC2)cc1	607.272
6	O11	-2.32118	CC/C(=C(\c1ccccc1)c1ccc(OCCN(C)C)cc1)c1ccc(N=S(=O)(F)N2C[C@H]3CC[C@@H](C2)[C@H]3NC(=O)OC(C)(C)C)cc1	676.346
6	B12	86.8088	CC/C(=C(\c1ccccc1)c1ccc(OCCN(C)C)cc1)c1ccc(NS(=O)(=O)N[C@@H](C)c2nc(CC(C)C)no2)cc1	617.304
6	C12	60.3047	CC/C(=C(\c1ccccc1)c1ccc(OCCN(C)C)cc1)c1ccc(N=S(=O)(F)N2CCC[C@H]2c2nc(CC)no2)cc1	617.284
6	D12	69.9615	CC/C(=C(\c1ccccc1)c1ccc(OCCN(C)C)cc1)c1ccc(N=S(=O)(F)N2CCC[C@H]2c2nc(C(C)C)no2)cc1	631.299
6	E12	65.2807	CC/C(=C(\c1ccccc1)c1ccc(OCCN(C)C)cc1)c1ccc(N=S(=O)(F)N2CCC[C@H]2C(=O)N2CCOCC2)cc1	634.299
6	F12	68.9496	CC/C(=C(\c1ccccc1)c1ccc(OCCN(C)C)cc1)c1ccc(N=S(=O)(F)N2CCC[C@H]2C(=O)N(C)C)cc1	592.288
6	G12	65.708	CC/C(=C(\c1ccccc1)c1ccc(OCCN(C)C)cc1)c1ccc(NS(=O)(=O)NC(C)c2cccc(Br)c2)cc1	647.182
6	H12	70.084	CC/C(=C(\c1ccccc1)c1ccc(OCCN(C)C)cc1)c1ccc(NS(=O)(=O)NCc2nc(C(F)(F)F)n[nH]2)cc1	614.229
6	I12	57.7312	CC/C(=C(\c1ccccc1)c1ccc(OCCN(C)C)cc1)c1ccc(N=S(=O)(F)N2CCC(CC#N)CC2)cc1	574.278
6	J12	35.0033	CC/C(=C(\c1ccccc1)c1ccc(OCCN(C)C)cc1)c1ccc(NS(=O)(=O)NC(CC)C(=O)NO)cc1	566.256
6	K12	24.7048	CC/C(=C(\c1ccccc1)c1ccc(OCCN(C)C)cc1)c1ccc(N=S(=O)(F)N2CCC(c3nnc(N)[nH]3)CC2)cc1	617.295
6	L12	9.83404	CC/C(=C(\c1ccccc1)c1ccc(OCCN(C)C)cc1)c1ccc(N=S(=O)(F)N2CCC[C@@]23CCC[C@H]3O)cc1	591.293
6	M12	17.7176	CC/C(=C(\c1ccccc1)c1ccc(OCCN(C)C)cc1)c1ccc(N=S(=O)(F)N2CCCC(CC#N)C2)cc1	574.278
6	N12	20.5793	CC/C(=C(\c1ccccc1)c1ccc(OCCN(C)C)cc1)c1ccc(N=S(=O)(F)N2CCCC(c3nnc[nH]3)C2)cc1	602.284
6	O12	24.4515	CC/C(=C(\c1ccccc1)c1ccc(OCCN(C)C)cc1)c1ccc(N=S(=O)(F)N2[C@@H]3CC[C@H]2C[C@H](CO)C3)cc1	591.293
6	B13	17.9194	CC/C(=C(\c1ccccc1)c1ccc(OCCN(C)C)cc1)c1ccc(NS(=O)(=O)NCC2(C)CN(C(=O)OC(C)(C)C)C2)cc1	648.335
6	C13	14.1809	CC/C(=C(\c1ccccc1)c1ccc(OCCN(C)C)cc1)c1ccc(NS(=O)(=O)N[C@@H]2CC=CC[C@H]2C(N)=O)cc1	588.277
6	D13	-10.3913	CC/C(=C(\c1ccccc1)c1ccc(OCCN(C)C)cc1)c1ccc(N=S(=O)(F)N2CCC(C)(C)C2C)cc1	563.298
6	E13	22.4667	CC/C(=C(\c1ccccc1)c1ccc(OCCN(C)C)cc1)c1ccc(N=S(=O)(F)N2CCCC(CS(C)(=O)=O)C2)cc1	627.26
6	F13	26.5588	CC/C(=C(\c1ccccc1)c1ccc(OCCN(C)C)cc1)c1ccc(NS(=O)(=O)N[C@H]2C[C@H](C(=O)OC)C2)cc1	577.261
6	G13	-4.84882	CC/C(=C(\c1ccccc1)c1ccc(OCCN(C)C)cc1)c1ccc(N=S(=O)(F)N2CCOC(c3ccccn3)C2)cc1	614.273
6	H13	1.51343	CC/C(=C(\c1ccccc1)c1ccc(OCCN(C)C)cc1)c1ccc(N=S(=O)(F)N2CCC3(CC2)C(=O)N(C)C(=O)N3C)cc1	647.294
6	I13	3.92276	CC/C(=C(\c1ccccc1)c1ccc(OCCN(C)C)cc1)c1ccc(N=S(=O)(F)N2CCOC(C3CC3)C2)cc1	577.277
6	J13	8.52986	CC/C(=C(\c1ccccc1)c1ccc(OCCN(C)C)cc1)c1ccc(N=S(=O)(F)N2CCc3nocc3C2)cc1	574.241
6	K13	13.6074	CC/C(=C(\c1ccccc1)c1ccc(OCCN(C)C)cc1)c1ccc(N=S(=O)(F)N2CCCC23CCCN(C)C3=O)cc1	618.304
6	L13	21.6065	CC/C(=C(\c1ccccc1)c1ccc(OCCN(C)C)cc1)c1ccc(NS(=O)(=O)N[C@H]2CC[C@H](OC)CC2)cc1	577.297
6	M13	9.27033	CC/C(=C(\c1ccccc1)c1ccc(OCCN(C)C)cc1)c1ccc(N=S(=O)(F)N2[C@@H]3CC[C@H]2C[C@H](OC)C3)cc1	591.293
6	N13	13.3082	CC/C(=C(\c1ccccc1)c1ccc(OCCN(C)C)cc1)c1ccc(NS(=O)(=O)N[C@H]2[C@@H](C(=O)O)[C@H]3C=C[C@@H]2C3)cc1	601.261
6	O13	12.988	CC/C(=C(\c1ccccc1)c1ccc(OCCN(C)C)cc1)c1ccc(NS(=O)(=O)NCc2cnc3cnccn23)cc1	596.257
6	B14	15.4155	CC/C(=C(\c1ccccc1)c1ccc(OCCN(C)C)cc1)c1ccc(N=S(=O)(F)N2CCCC3(C2)OCCO3)cc1	593.272
6	C14	4.48368	CC/C(=C(\c1ccccc1)c1ccc(OCCN(C)C)cc1)c1ccc(NS(=O)(=O)N[C@@H]2CCCCC[C@H]2O)cc1	577.297
6	D14	-5.97206	CC/C(=C(\c1ccccc1)c1ccc(OCCN(C)C)cc1)c1ccc(N=S(=O)(F)N2CCC3(CC2)CC3NC(=O)OC(C)(C)C)cc1	676.346
6	E14	21.928	CC/C(=C(\c1ccccc1)c1ccc(OCCN(C)C)cc1)c1ccc(NS(=O)(=O)NCC2C(C)(C)C2(C)C)cc1	575.318
6	F14	4.17051	CC/C(=C(\c1ccccc1)c1ccc(OCCN(C)C)cc1)c1ccc(NS(=O)(=O)NC(C(=O)OC)c2cccc(C)c2)cc1	627.277
6	G14	-0.446327	CC/C(=C(\c1ccccc1)c1ccc(OCCN(C)C)cc1)c1ccc(N=S(=O)(F)N(C)Cc2cccc(-c3nnn[nH]3)c2)cc1	639.279
6	H14	5.28262	CC/C(=C(\c1ccccc1)c1ccc(OCCN(C)C)cc1)c1ccc(NS(=O)(=O)NCCc2nc[nH]c2C)cc1	573.277
6	I14	5.54429	CC/C(=C(\c1ccccc1)c1ccc(OCCN(C)C)cc1)c1ccc(N=S(=O)(F)N2C[C@@H]3[C@H](C2)[C@@H]3C(=O)OC)cc1	591.257
6	J14	18.4567	CC/C(=C(\c1ccccc1)c1ccc(OCCN(C)C)cc1)c1ccc(NS(=O)(=O)NCCN2CCN(C)C2=O)cc1	591.288
6	K14	18.1101	CC/C(=C(\c1ccccc1)c1ccc(OCCN(C)C)cc1)c1ccc(NS(=O)(=O)NCCc2cnn[nH]2)cc1	560.257
6	L14	14.6945	CC/C(=C(\c1ccccc1)c1ccc(OCCN(C)C)cc1)c1ccc(NS(=O)(=O)NCCC2CCC2)cc1	547.287
6	M14	10.6552	CC/C(=C(\c1ccccc1)c1ccc(OCCN(C)C)cc1)c1ccc(NS(=O)(=O)NCC(O)(CC)CCCO)cc1	595.308
6	N14	26.6882	CC/C(=C(\c1ccccc1)c1ccc(OCCN(C)C)cc1)c1ccc(N=S(=O)(F)N2CCOC(c3ccccc3)C2)cc1	613.277
6	O14	1.32274	CC/C(=C(\c1ccccc1)c1ccc(OCCN(C)C)cc1)c1ccc(N=S(=O)(F)N2CCCC(CCNC(=O)OC(C)(C)C)C2)cc1	678.362
6	B15	10.4493	CC/C(=C(\c1ccccc1)c1ccc(OCCN(C)C)cc1)c1ccc(N=S(=O)(F)N2CCCOCC2)cc1	551.262
6	C15	-1.36079	CC/C(=C(\c1ccccc1)c1ccc(OCCN(C)C)cc1)c1ccc(NS(=O)(=O)NCC2CCCN(C(=O)OCc3ccccc3)C2)cc1	696.335
6	D15	-2.49934	CC/C(=C(\c1ccccc1)c1ccc(OCCN(C)C)cc1)c1ccc(N=S(=O)(F)N(C)CCN(C)C(=O)OC(C)(C)C)cc1	638.33
6	E15	7.3746	CC/C(=C(\c1ccccc1)c1ccc(OCCN(C)C)cc1)c1ccc(N=S(=O)(F)N2CCC3(C2)OCCO3)cc1	579.257
6	F15	-1.12974	CC/C(=C(\c1ccccc1)c1ccc(OCCN(C)C)cc1)c1ccc(N=S(=O)(F)N2CCOC(CCNC(=O)OC(C)(C)C)C2)cc1	680.341
6	G15	-1.71711	CC/C(=C(\c1ccccc1)c1ccc(OCCN(C)C)cc1)c1ccc(N=S(=O)(F)N2CCCC(CNC(=O)OC(C)(C)C)C2)cc1	664.346
6	H15	-6.67774	CC/C(=C(\c1ccccc1)c1ccc(OCCN(C)C)cc1)c1ccc(N=S(=O)(F)N2CCCN(C(=O)OC(C)(C)C)CC2)cc1	650.33
6	I15	15.8414	CC/C(=C(\c1ccccc1)c1ccc(OCCN(C)C)cc1)c1ccc(NS(=O)(=O)NC[C@H]2CCCO2)cc1	549.266
6	J15	32.0609	CC/C(=C(\c1ccccc1)c1ccc(OCCN(C)C)cc1)c1ccc(NS(=O)(=O)NCCN(C)C(=O)OC(C)(C)C)cc1	622.319
6	K15	2.62554	CC/C(=C(\c1ccccc1)c1ccc(OCCN(C)C)cc1)c1ccc(N=S(=O)(F)N2CCOC(CNC(=O)OC(C)(C)C)C2)cc1	666.325
6	L15	3.86987	CC/C(=C(\c1ccccc1)c1ccc(OCCN(C)C)cc1)c1ccc(N=S(=O)(F)N2CCC(CNC(=O)OC(C)(C)C)C2)cc1	650.33
6	M15	2.37361	CC/C(=C(\c1ccccc1)c1ccc(OCCN(C)C)cc1)c1ccc(N=S(=O)(F)N2CCC3(CC2)C(=O)Nc2ccccc23)cc1	652.288
6	N15	68.7492	CC/C(=C(\c1ccccc1)c1ccc(OCCN(C)C)cc1)c1ccc(NS(=O)(=O)NC[C@H](O)CC)cc1	537.266
6	O15	-2.13606	CC/C(=C(\c1ccccc1)c1ccc(OCCN(C)C)cc1)c1ccc(N=S(=O)(F)N2CCCC3(C2)C(=O)Nc2ccccc23)cc1	652.288
6	B16	5.52202	CC/C(=C(\c1ccccc1)c1ccc(OCCN(C)C)cc1)c1ccc(NS(=O)(=O)NC[C@H]2CC[C@@H]3CCC[C@@H]32)cc1	587.318
6	C16	3.47179	CC/C(=C(\c1ccccc1)c1ccc(OCCN(C)C)cc1)c1ccc(N=S(=O)(F)N2CCC(O)(CO)CC2)cc1	581.272
6	D16	-2.96422	CC/C(=C(\c1ccccc1)c1ccc(OCCN(C)C)cc1)c1ccc(NS(=O)(=O)N[C@@H]2CC[C@@H](NC(=O)OC(C)(C)C)C2)cc1	648.335
6	E16	3.12383	CC/C(=C(\c1ccccc1)c1ccc(OCCN(C)C)cc1)c1ccc(N=S(=O)(F)N2CCOC[C@H]2C)cc1	551.262
6	F16	0.0923275	CC/C(=C(\c1ccccc1)c1ccc(OCCN(C)C)cc1)c1ccc(N=S(=O)(F)N2C[C@@H]3[C@H]4CC[C@H](CC4)[C@@H]3C2)cc1	601.314
6	G16	-3.77012	CC/C(=C(\c1ccccc1)c1ccc(OCCN(C)C)cc1)c1ccc(N=S(=O)(F)N2CCCC3(CC2)OCCO3)cc1	607.288
6	H16	-5.08822	CC/C(=C(\c1ccccc1)c1ccc(OCCN(C)C)cc1)c1ccc(N=S(=O)(F)N2CCCC(C)(O)CC2)cc1	579.293
6	I16	33.5474	CC/C(=C(\c1ccccc1)c1ccc(OCCN(C)C)cc1)c1ccc(NS(=O)(=O)N[C@@H]2CC[C@H](O)C2)cc1	549.266
6	J16	9.58211	CC/C(=C(\c1ccccc1)c1ccc(OCCN(C)C)cc1)c1ccc(N=S(=O)(F)N2CCC3(C2)C(=O)Nc2ccccc23)cc1	638.273
6	K16	7.9912	CC/C(=C(\c1ccccc1)c1ccc(OCCN(C)C)cc1)c1ccc(N=S(=O)(F)N2CCCCC(NC(=O)OC(C)(C)C)C2)cc1	664.346
6	L16	3.20038	CC/C(=C(\c1ccccc1)c1ccc(OCCN(C)C)cc1)c1ccc(N=S(=O)(F)N2CCC3(CC2)CNc2ccccc23)cc1	638.309
6	M16	7.07953	CC/C(=C(\c1ccccc1)c1ccc(OCCN(C)C)cc1)c1ccc(N=S(=O)(F)N2CCCC3(CNC(=O)O3)C2)cc1	606.268
6	N16	48.844	CC/C(=C(\c1ccccc1)c1ccc(OCCN(C)C)cc1)c1ccc(NS(=O)(=O)NCC2CCCN(C)C2=O)cc1	590.293
6	O16	13.9707	CC/C(=C(\c1ccccc1)c1ccc(OCCN(C)C)cc1)c1ccc(N=S(=O)(F)N2CCCC3(CC2)CNC(=O)O3)cc1	620.283
6	B17	42.7184	CC/C(=C(\c1ccccc1)c1ccc(OCCN(C)C)cc1)c1ccc(NS(=O)(=O)NCC2CCOC2)cc1	549.266
6	C17	4.04664	CC/C(=C(\c1ccccc1)c1ccc(OCCN(C)C)cc1)c1ccc(N=S(=O)(F)N2[C@@H]3CC[C@H]2[C@@H](C(=O)O)C3)cc1	591.257
6	D17	7.09205	CC/C(=C(\c1ccccc1)c1ccc(OCCN(C)C)cc1)c1ccc(N=S(=O)(F)N2C[C@H](O)C[C@@H](O)C2)cc1	567.257
6	E17	2.60744	CC/C(=C(\c1ccccc1)c1ccc(OCCN(C)C)cc1)c1ccc(N=S(=O)(F)N2CCCn3cncc3C2)cc1	587.273
6	F17	21.7986	CC/C(=C(\c1ccccc1)c1ccc(OCCN(C)C)cc1)c1ccc(N=S(=O)(F)N2CCC3(CC2)COC(=O)O3)cc1	607.252
6	G17	2.15369	CC/C(=C(\c1ccccc1)c1ccc(OCCN(C)C)cc1)c1ccc(N=S(=O)(F)N2CCOCC(C(=O)OC)C2)cc1	609.267
6	H17	-4.43265	CC/C(=C(\c1ccccc1)c1ccc(OCCN(C)C)cc1)c1ccc(NS(=O)(=O)NCc2cccc3ncnn23)cc1	596.257
6	I17	6.57567	CC/C(=C(\c1ccccc1)c1ccc(OCCN(C)C)cc1)c1ccc(N=S(=O)(F)N2CCC3(CC2)N=C(C)NC3=O)cc1	617.284
6	J17	22.9302	CC/C(=C(\c1ccccc1)c1ccc(OCCN(C)C)cc1)c1ccc(N=S(=O)(F)N2CCCC3(CN(C)C(=O)O3)C2)cc1	620.283
6	K17	24.1522	CC/C(=C(\c1ccccc1)c1ccc(OCCN(C)C)cc1)c1ccc(N=S(=O)(F)N2CCC3(CN(C)C(=O)O3)C2)cc1	606.268
6	L17	5.0627	CC/C(=C(\c1ccccc1)c1ccc(OCCN(C)C)cc1)c1ccc(N=S(=O)(F)N2[C@@H]3CC[C@H]2[C@@H](NC(=O)OC(C)(C)C)C3)cc1	662.33
6	M17	9.89111	CC/C(=C(\c1ccccc1)c1ccc(OCCN(C)C)cc1)c1ccc(NS(=O)(=O)NCC2COCCN(C(=O)OC(C)(C)C)C2)cc1	678.345
6	N17	33.0825	CC/C(=C(\c1ccccc1)c1ccc(OCCN(C)C)cc1)c1ccc(N=S(=O)(F)N2CC[C@H]3CN(C(=O)OC(C)(C)C)C[C@H]32)cc1	662.33
6	O17	10.5342	CC/C(=C(\c1ccccc1)c1ccc(OCCN(C)C)cc1)c1ccc(N=S(=O)(F)N2C[C@@H]3C(=O)NC(=O)[C@@H]3C2)cc1	590.236
6	B18	19.6732	CC/C(=C(\c1ccccc1)c1ccc(OCCN(C)C)cc1)c1ccc(N=S(=O)(F)N2CCc3nc[nH]c(=O)c3CC2)cc1	615.268
6	C18	-5.30396	CC/C(=C(\c1ccccc1)c1ccc(OCCN(C)C)cc1)c1ccc(NS(=O)(=O)NCc2ncccc2Cl)cc1	590.212
6	D18	-5.65471	CC/C(=C(\c1ccccc1)c1ccc(OCCN(C)C)cc1)c1ccc(NS(=O)(=O)NC2CCS(=O)(=O)CC2)cc1	597.233
6	E18	-6.1029	CC/C(=C(\c1ccccc1)c1ccc(OCCN(C)C)cc1)c1ccc(NS(=O)(=O)N[C@@H]2C[C@H]3CC[C@@H]2N3C(=O)OC(C)(C)C)cc1	660.335
6	F18	19.1206	CC/C(=C(\c1ccccc1)c1ccc(OCCN(C)C)cc1)c1ccc(N=S(=O)(F)N2CCc3[nH]nc(O)c3CC2)cc1	603.268
6	G18	4.67994	CC/C(=C(\c1ccccc1)c1ccc(OCCN(C)C)cc1)c1ccc(N=S(=O)(F)N2CCC(N3CCCC3=O)CC2)cc1	618.304
6	H18	-4.62334	CC/C(=C(\c1ccccc1)c1ccc(OCCN(C)C)cc1)c1ccc(N=S(=O)(F)N2CCC3(CCCN(C)C3=O)C2)cc1	618.304
6	I18	-5.99015	CC/C(=C(\c1ccccc1)c1ccc(OCCN(C)C)cc1)c1ccc(NS(=O)(=O)NCC2(O)CCN(C(=O)OC(C)(C)C)C2)cc1	664.329
6	J18	3.60959	CC/C(=C(\c1ccccc1)c1ccc(OCCN(C)C)cc1)c1ccc(NS(=O)(=O)NCCc2noc(C3CCCC3)n2)cc1	629.304
6	K18	19.0816	CC/C(=C(\c1ccccc1)c1ccc(OCCN(C)C)cc1)c1ccc(NS(=O)(=O)NCC(CO)Cc2ccco2)cc1	603.277
6	L18	16.1156	CC/C(=C(\c1ccccc1)c1ccc(OCCN(C)C)cc1)c1ccc(NS(=O)(=O)NC(C)C2CCCC2)cc1	561.303
6	M18	15.2136	CC/C(=C(\c1ccccc1)c1ccc(OCCN(C)C)cc1)c1ccc(N=S(=O)(F)N2CCCC2(C)CO)cc1	565.277
6	N18	49.9812	CC/C(=C(\c1ccccc1)c1ccc(OCCN(C)C)cc1)c1ccc(N=S(=O)(F)N2CCC(C)(CO)CC2)cc1	579.293
6	O18	-6.61511	CC/C(=C(\c1ccccc1)c1ccc(OCCN(C)C)cc1)c1ccc(NS(=O)(=O)NCCCn2c(C)cccc2=O)cc1	614.293
6	B19	15.9792	CC/C(=C(\c1ccccc1)c1ccc(OCCN(C)C)cc1)c1ccc(NS(=O)(=O)NCCc2nc(C3CC3)no2)cc1	601.272
6	C19	0.96364	CCOC1CCN(S(=O)(F)=Nc2ccc(/C(CC)=C(/c3ccccc3)c3ccc(OCCN(C)C)cc3)cc2)C1	565.277
6	D19	2.56012	CC/C(=C(\c1ccccc1)c1ccc(OCCN(C)C)cc1)c1ccc(N=S(=O)(F)N2CCCCC2(C)CO)cc1	579.293
6	E19	-0.863889	CC/C(=C(\c1ccccc1)c1ccc(OCCN(C)C)cc1)c1ccc(NS(=O)(=O)NCCS(=O)(=O)C(C)C)cc1	599.249
6	F19	7.09205	CC/C(=C(\c1ccccc1)c1ccc(OCCN(C)C)cc1)c1ccc(N=S(=O)(F)N2CCC(OCC(=O)O)CC2)cc1	609.267
6	G19	1.63452	CC/C(=C(\c1ccccc1)c1ccc(OCCN(C)C)cc1)c1ccc(N=S(=O)(F)N(C)Cc2c[nH]nc2C)cc1	575.273
6	H19	13.6631	CC/C(=C(\c1ccccc1)c1ccc(OCCN(C)C)cc1)c1ccc(NS(=O)(=O)NC[C@H]2CC[C@H](CO)CC2)cc1	591.313
6	I19	2.87329	CC/C(=C(\c1ccccc1)c1ccc(OCCN(C)C)cc1)c1ccc(NS(=O)(=O)NC(C)(C)CCC(=O)NC)cc1	592.308
6	J19	19.4227	CCCC1(C(=O)O)CCCN1S(=O)(F)=Nc1ccc(/C(CC)=C(/c2ccccc2)c2ccc(OCCN(C)C)cc2)cc1	607.288
6	K19	6.3989	CC/C(=C(\c1ccccc1)c1ccc(OCCN(C)C)cc1)c1ccc(NS(=O)(=O)NCc2oc3ccccc3c2C)cc1	609.266
6	L19	20.738	CC/C(=C(\c1ccccc1)c1ccc(OCCN(C)C)cc1)c1ccc(NS(=O)(=O)NCc2nc(N)n[nH]2)cc1	561.252
6	M19	8.93489	CC/C(=C(\c1ccccc1)c1ccc(OCCN(C)C)cc1)c1ccc(N=S(=O)(F)N2CCCC(CCC(=O)NC)C2)cc1	620.32
6	N19	37.0034	CC/C(=C(\c1ccccc1)c1ccc(OCCN(C)C)cc1)c1ccc(NS(=O)(=O)NC(C)c2nnc(N)s2)cc1	592.229
6	O19	11.8745	CC/C(=C(\c1ccccc1)c1ccc(OCCN(C)C)cc1)c1ccc(N=S(=O)(F)N2CCCC(C)CC2)cc1	563.298
6	B20	7.66411	CC/C(=C(\c1ccccc1)c1ccc(OCCN(C)C)cc1)c1ccc(N=S(=O)(F)N2CCCCC2C(=O)NC)cc1	592.288
6	C20	-13.3128	CC/C(=C(\c1ccccc1)c1ccc(OCCN(C)C)cc1)c1ccc(NS(=O)(=O)NC2CCN(C(=O)N3CCCC3)CC2)cc1	645.335
6	D20	-6.99091	CC/C(=C(\c1ccccc1)c1ccc(OCCN(C)C)cc1)c1ccc(N=S(=O)(F)N2CCCC2(CC)CO)cc1	579.293
6	E20	5.41206	CC/C(=C(\c1ccccc1)c1ccc(OCCN(C)C)cc1)c1ccc(NS(=O)(=O)NCc2ccccc2OCc2ccccc2)cc1	661.297
6	F20	25.3576	CC/C(=C(\c1ccccc1)c1ccc(OCCN(C)C)cc1)c1ccc(NS(=O)(=O)NCc2n[nH]c3ncccc23)cc1	596.257
6	G20	-2.03306	CC/C(=C(\c1ccccc1)c1ccc(OCCN(C)C)cc1)c1ccc(NS(=O)(=O)NCC2CN(C)C2)cc1	548.282
6	H20	24.4069	CC/C(=C(\c1ccccc1)c1ccc(OCCN(C)C)cc1)c1ccc(N=S(=O)(F)N2C[C@H]3C[C@H](O)[C@@H](O)C[C@H]3C2)cc1	607.288
6	I20	-0.923739	CC/C(=C(\c1ccccc1)c1ccc(OCCN(C)C)cc1)c1ccc(NS(=O)(=O)NC2(C(=O)O)CN(C(=O)OC(C)(C)C)C2)cc1	664.293
6	J20	14.4759	CC/C(=C(\c1ccccc1)c1ccc(OCCN(C)C)cc1)c1ccc(NS(=O)(=O)NCC2(O)CCCN(C)C2=O)cc1	606.288
6	K20	25.4467	CC/C(=C(\c1ccccc1)c1ccc(OCCN(C)C)cc1)c1ccc(N=S(=O)(F)N2C[C@@H](F)C[C@H]2C(=O)OC)cc1	597.247
6	L20	11.894	CC/C(=C(\c1ccccc1)c1ccc(OCCN(C)C)cc1)c1ccc(NS(=O)(=O)NCc2c(C)ccc3ncccc23)cc1	620.282
6	M20	8.08863	CC/C(=C(\c1ccccc1)c1ccc(OCCN(C)C)cc1)c1ccc(N=S(=O)(F)N2CCc3ccc(O)cc3C2)cc1	599.262
6	N20	35.0158	CC/C(=C(\c1ccccc1)c1ccc(OCCN(C)C)cc1)c1ccc(N=S(=O)(F)N2C[C@@H]3CCN(C(=O)OC(C)(C)C)[C@@H]3C2)cc1	662.33
6	O20	32.2849	CC/C(=C(\c1ccccc1)c1ccc(OCCN(C)C)cc1)c1ccc(N=S(=O)(F)N2CCC3(CC(=O)NC3=O)C2)cc1	604.252
6	B21	20.7254	CC/C(=C(\c1ccccc1)c1ccc(OCCN(C)C)cc1)c1ccc(N=S(=O)(F)N2CCCC3(CC2)CN(C)C(=O)O3)cc1	634.299
6	C21	7.65159	CC/C(=C(\c1ccccc1)c1ccc(OCCN(C)C)cc1)c1ccc(NS(=O)(=O)NC[C@@H]2C[C@H](F)CN2C(=O)OC(C)(C)C)cc1	666.325
6	D21	18.774	CC/C(=C(\c1ccccc1)c1ccc(OCCN(C)C)cc1)c1ccc(NS(=O)(=O)N[C@@H]2CCC[C@@H](O)C2)cc1	563.282
6	E21	14.1906	CC/C(=C(\c1ccccc1)c1ccc(OCCN(C)C)cc1)c1ccc(NS(=O)(=O)N[C@H]2CC[C@@H]3CCC[C@@H]32)cc1	573.303
6	F21	0.775737	CC/C(=C(\c1ccccc1)c1ccc(OCCN(C)C)cc1)c1ccc(NS(=O)(=O)NCC2(CC(=O)O)CC2)cc1	577.261
6	G21	18.4553	CC/C(=C(\c1ccccc1)c1ccc(OCCN(C)C)cc1)c1ccc(N=S(=O)(F)N2CCCC2(C)C(=O)O)cc1	579.257
6	H21	19.5591	CC/C(=C(\c1ccccc1)c1ccc(OCCN(C)C)cc1)c1ccc(N=S(=O)(F)N2CCCC2(CC)C(=O)O)cc1	593.272
6	I21	19.3141	CC/C(=C(\c1ccccc1)c1ccc(OCCN(C)C)cc1)c1ccc(NS(=O)(=O)NC2C(=O)Nc3c(Cl)cccc32)cc1	630.207
6	J21	2.06322	CC/C(=C(\c1ccccc1)c1ccc(OCCN(C)C)cc1)c1ccc(N=S(=O)(F)N2CCc3c(c(CO)nn3C)C2)cc1	617.284
6	K21	9.31487	CC/C(=C(\c1ccccc1)c1ccc(OCCN(C)C)cc1)c1ccc(N=S(=O)(F)N(C)CCS(=O)(=O)CC)cc1	601.244
6	L21	20.699	CC/C(=C(\c1ccccc1)c1ccc(OCCN(C)C)cc1)c1ccc(NS(=O)(=O)NC(CO)c2ccc(F)cc2)cc1	603.257
6	M21	15.3556	CC/C(=C(\c1ccccc1)c1ccc(OCCN(C)C)cc1)c1ccc(N=S(=O)(F)N(C)C2(C(=O)O)CCCC2)cc1	593.272
6	N21	57.4611	CC/C(=C(\c1ccccc1)c1ccc(OCCN(C)C)cc1)c1ccc(NS(=O)(=O)NCC(CO)C(C)C)cc1	565.297
6	O21	4.84557	CC/C(=C(\c1ccccc1)c1ccc(OCCN(C)C)cc1)c1ccc(NS(=O)(=O)NCCC2CCCCN2S(C)(=O)=O)cc1	654.291
6	B22	1.53013	CC/C(=C(\c1ccccc1)c1ccc(OCCN(C)C)cc1)c1ccc(N=S(=O)(F)N2CCO[C@H](C)[C@H]2C(=O)OC)cc1	609.267
6	C22	5.58883	CC/C(=C(\c1ccccc1)c1ccc(OCCN(C)C)cc1)c1ccc(NS(=O)(=O)NCc2cnn3ccccc23)cc1	595.262
6	D22	41.8986	CC/C(=C(\c1ccccc1)c1ccc(OCCN(C)C)cc1)c1ccc(N=S(=O)(F)N2CCCC(O)(CO)CC2)cc1	595.288
6	E22	9.56819	CC/C(=C(\c1ccccc1)c1ccc(OCCN(C)C)cc1)c1ccc(N=S(=O)(F)N2CCCC(N3CCCC3=O)C2)cc1	618.304
6	F22	50.3125	CC/C(=C(\c1ccccc1)c1ccc(OCCN(C)C)cc1)c1ccc(NS(=O)(=O)NCC(O)C(C)C)cc1	551.282
6	G22	23.3338	CC/C(=C(\c1ccccc1)c1ccc(OCCN(C)C)cc1)c1ccc(N=S(=O)(F)N2C[C@@H]3C(=O)N(C)C(=O)[C@@H]3C2)cc1	604.252
6	H22	-1.66839	CC/C(=C(\c1ccccc1)c1ccc(OCCN(C)C)cc1)c1ccc(NS(=O)(=O)NCC2(O)CCCN(C(=O)OC(C)(C)C)CC2)cc1	692.361
6	I22	3.45509	CC/C(=C(\c1ccccc1)c1ccc(OCCN(C)C)cc1)c1ccc(N=S(=O)(F)N2CC3C(C2)C3(F)F)cc1	569.232
6	J22	-1.37888	C=CC1CCN(S(=O)(F)=Nc2ccc(/C(CC)=C(/c3ccccc3)c3ccc(OCCN(C)C)cc3)cc2)C1	547.267
6	K22	25.6972	CC/C(=C(\c1ccccc1)c1ccc(OCCN(C)C)cc1)c1ccc(N=S(=O)(F)N2CCC(S(N)(=O)=O)CC2)cc1	614.24
6	L22	39.6869	CC/C(=C(\c1ccccc1)c1ccc(OCCN(C)C)cc1)c1ccc(N=S(=O)(F)N2CCC3(CN(C)C(=O)CO3)C2)cc1	620.283
6	M22	25.4035	CC/C(=C(\c1ccccc1)c1ccc(OCCN(C)C)cc1)c1ccc(NS(=O)(=O)NCC(C)C(=O)OC)cc1	565.261
6	N22	51.9187	CC/C(=C(\c1ccccc1)c1ccc(OCCN(C)C)cc1)c1ccc(N=S(=O)(F)N2C[C@H]3CCOC[C@@]3(CO)C2)cc1	607.288
6	O22	-4.73469	CC/C(=C(\c1ccccc1)c1ccc(OCCN(C)C)cc1)c1ccc(N=S(=O)(F)N2CCOC(C(C)C)C2)cc1	579.293
7	B02	15.6312	CC/C(=C(\c1ccccc1)c1ccc(OCCN(C)C)cc1)c1ccc(NS(=O)(=O)NCCCn2nccc2C2CC2)cc1	613.309
7	C02	-6.34609	CC/C(=C(\c1ccccc1)c1ccc(OCCN(C)C)cc1)c1ccc(NS(=O)(=O)NCc2ccc3c(c2)nc(C)n3C)cc1	623.293
7	D02	8.62765	CC/C(=C(\c1ccccc1)c1ccc(OCCN(C)C)cc1)c1ccc(N=S(=O)(F)N2CCCCC2(CC)C(=O)O)cc1	607.288
7	E02	-4.77225	CC/C(=C(\c1ccccc1)c1ccc(OCCN(C)C)cc1)c1ccc(NS(=O)(=O)NCCSCc2ccccc2)cc1	615.259
7	F02	-5.97316	CCCC1(CO)CCN(S(=O)(F)=Nc2ccc(/C(CC)=C(/c3ccccc3)c3ccc(OCCN(C)C)cc3)cc2)CC1	607.324
7	G02	10.4654	CC/C(=C(\c1ccccc1)c1ccc(OCCN(C)C)cc1)c1ccc(NS(=O)(=O)NC(C)c2ncc[nH]2)cc1	559.262
7	H02	-4.31046	CC/C(=C(\c1ccccc1)c1ccc(OCCN(C)C)cc1)c1ccc(NS(=O)(=O)NC(CC)c2nc(C)c[nH]2)cc1	587.293
7	I02	11.529	CCCC1(C(=O)O)CCN(S(=O)(F)=Nc2ccc(/C(CC)=C(/c3ccccc3)c3ccc(OCCN(C)C)cc3)cc2)CC1	621.304
7	J02	-1.38491	CC/C(=C(\c1ccccc1)c1ccc(OCCN(C)C)cc1)c1ccc(NS(=O)(=O)NCCS(=O)(=O)CC(C)C)cc1	613.264
7	K02	5.88924	CC/C(=C(\c1ccccc1)c1ccc(OCCN(C)C)cc1)c1ccc(N=S(=O)(F)N2CCc3[nH]nc(CO)c3C2)cc1	603.268
7	L02	-2.41215	CC/C(=C(\c1ccccc1)c1ccc(OCCN(C)C)cc1)c1ccc(NS(=O)(=O)NC(C(=O)O)C(CC)CC)cc1	593.292
7	M02	-5.11691	CC/C(=C(\c1ccccc1)c1ccc(OCCN(C)C)cc1)c1ccc(NS(=O)(=O)NC(C)c2cn(C)c3ccccc23)cc1	622.298
7	N02	-0.754836	CC/C(=C(\c1ccccc1)c1ccc(OCCN(C)C)cc1)c1ccc(NS(=O)(=O)NCCc2nc(COC)no2)cc1	605.267
7	O02	-4.00889	CC/C(=C(\c1ccccc1)c1ccc(OCCN(C)C)cc1)c1ccc(NS(=O)(=O)NCCc2noc(C3CCCO3)n2)cc1	631.283
7	B03	13.1001	CC/C(=C(\c1ccccc1)c1ccc(OCCN(C)C)cc1)c1ccc(NS(=O)(=O)NCc2cncn2C2CC2)cc1	585.277
7	C03	-9.36454	CC/C(=C(\c1ccccc1)c1ccc(OCCN(C)C)cc1)c1ccc(N=S(=O)(F)N2CCCC2COCC(=O)O)cc1	609.267
7	D03	7.41193	CC/C(=C(\c1ccccc1)c1ccc(OCCN(C)C)cc1)c1ccc(N=S(=O)(F)N2CCC(C)(C(=O)O)CC2)cc1	593.272
7	E03	11.9207	CC/C(=C(\c1ccccc1)c1ccc(OCCN(C)C)cc1)c1ccc(NS(=O)(=O)NCCCC(C)(C)C)cc1	563.318
7	F03	-7.44873	CC/C(=C(\c1ccccc1)c1ccc(OCCN(C)C)cc1)c1ccc(NS(=O)(=O)NCCCc2nnc3ccccn23)cc1	624.288
7	G03	13.4717	CC/C(=C(\c1ccccc1)c1ccc(OCCN(C)C)cc1)c1ccc(NS(=O)(=O)NCCc2nnc(C(F)(F)F)s2)cc1	645.206
7	H03	3.7459	CC/C(=C(\c1ccccc1)c1ccc(OCCN(C)C)cc1)c1ccc(N=S(=O)(F)N2CC(=O)NC(=O)C2)cc1	564.221
7	I03	1.47467	CC/C(=C(\c1ccccc1)c1ccc(OCCN(C)C)cc1)c1ccc(N=S(=O)(F)N2C[C@]3(C)C[C@H]2CC(C)(C)C3)cc1	603.329
7	J03	-5.80083	CC/C(=C(\c1ccccc1)c1ccc(OCCN(C)C)cc1)c1ccc(N=S(=O)(F)N2CCC(CC(=O)OC)C2)cc1	593.272
7	K03	-6.62343	CC/C(=C(\c1ccccc1)c1ccc(OCCN(C)C)cc1)c1ccc(NS(=O)(=O)NCCn2cnnc2)cc1	560.257
7	L03	-6.33263	CC/C(=C(\c1ccccc1)c1ccc(OCCN(C)C)cc1)c1ccc(NS(=O)(=O)NCCCn2cnnc2)cc1	574.273
7	M03	-0.0385944	CC/C(=C(\c1ccccc1)c1ccc(OCCN(C)C)cc1)c1ccc(NS(=O)(=O)NC[C@@H]2CCN(C(=O)OC(C)(C)C)C[C@H]2O)cc1	678.345
7	N03	-6.25858	CC/C(=C(\c1ccccc1)c1ccc(OCCN(C)C)cc1)c1ccc(N=S(=O)(F)N2CCC[C@@]2(C)C(=O)OC)cc1	593.272
7	O03	3.43356	CC/C(=C(\c1ccccc1)c1ccc(OCCN(C)C)cc1)c1ccc(N=S(=O)(F)N2Cc3cnc(C)cc3C2)cc1	584.262
7	B04	2.56115	CC/C(=C(\c1ccccc1)c1ccc(OCCN(C)C)cc1)c1ccc(N=S(=O)(F)N2C[C@H]3C[C@@]3(CO)C2)cc1	563.262
7	C04	-0.929857	CC/C(=C(\c1ccccc1)c1ccc(OCCN(C)C)cc1)c1ccc(N=S(=O)(F)N2CCc3nc(C)sc3C2)cc1	604.234
7	D04	-9.10874	CC/C(=C(\c1ccccc1)c1ccc(OCCN(C)C)cc1)c1ccc(N=S(=O)(F)N2C[C@@H]3CC[C@H]2[C@@H]3C(=O)O)cc1	591.257
7	E04	-10.0996	CC/C(=C(\c1ccccc1)c1ccc(OCCN(C)C)cc1)c1ccc(N=S(=O)(F)N2CCC3(CCCO3)CC2)cc1	591.293
7	F04	-7.93609	CC/C(=C(\c1ccccc1)c1ccc(OCCN(C)C)cc1)c1ccc(NS(=O)(=O)NCC2CN(C)C(=O)CO2)cc1	592.272
7	G04	-2.98165	CC/C(=C(\c1ccccc1)c1ccc(OCCN(C)C)cc1)c1ccc(N=S(=O)(F)N2CCOC(c3nn[nH]n3)C2)cc1	605.258
7	H04	9.50007	CC/C(=C(\c1ccccc1)c1ccc(OCCN(C)C)cc1)c1ccc(N=S(=O)(F)N2CCc3c(cnc(C)c3C#N)C2)cc1	623.273
7	I04	27.0224	C=CCC(O)CNS(=O)(=O)Nc1ccc(/C(CC)=C(/c2ccccc2)c2ccc(OCCN(C)C)cc2)cc1	549.266
7	J04	-3.56325	CC/C(=C(\c1ccccc1)c1ccc(OCCN(C)C)cc1)c1ccc(NS(=O)(=O)N[C@@H]2COCC[C@H]2O)cc1	565.261
7	K04	1.63757	CC/C(=C(\c1ccccc1)c1ccc(OCCN(C)C)cc1)c1ccc(NS(=O)(=O)NC[C@]23CCC[C@H]2CCC3)cc1	587.318
7	L04	-7.01656	CC/C(=C(\c1ccccc1)c1ccc(OCCN(C)C)cc1)c1ccc(N=S(=O)(F)N2CCn3nc(CO)cc3C2)cc1	603.268
7	M04	-2.23175	CC/C(=C(\c1ccccc1)c1ccc(OCCN(C)C)cc1)c1ccc(N=S(=O)(F)N2CCC3(CC2)COC(C)C3)cc1	605.309
7	N04	-4.26469	CC/C(=C(\c1ccccc1)c1ccc(OCCN(C)C)cc1)c1ccc(N=S(=O)(F)N2CC(=O)NC[C@H]2C)cc1	564.257
7	O04	2.17341	CC/C(=C(\c1ccccc1)c1ccc(OCCN(C)C)cc1)c1ccc(N=S(=O)(F)N2CCn3c(n[nH]c3=O)C2)cc1	590.248
7	B05	12.2627	CC/C(=C(\c1ccccc1)c1ccc(OCCN(C)C)cc1)c1ccc(N=S(=O)(F)N2C[C@@H]3C[C@H]2C(=O)N3)cc1	562.241
7	C05	-4.93246	CC/C(=C(\c1ccccc1)c1ccc(OCCN(C)C)cc1)c1ccc(N=S(=O)(F)N2CCC(c3cc[nH]n3)C2)cc1	587.273
7	D05	-2.5239	CC/C(=C(\c1ccccc1)c1ccc(OCCN(C)C)cc1)c1ccc(N=S(=O)(F)N2CCC(O)(CNC(=O)OC(C)(C)C)CC2)cc1	680.341
7	E05	-0.380559	CC/C(=C(\c1ccccc1)c1ccc(OCCN(C)C)cc1)c1ccc(N=S(=O)(F)N2C[C@@H](C)NC(=O)[C@@H]2C)cc1	578.273
7	F05	-2.81336	CC/C(=C(\c1ccccc1)c1ccc(OCCN(C)C)cc1)c1ccc(N=S(=O)(F)N2[C@@H]3CCC[C@H]2C[C@H](O)C3)cc1	591.293
7	G05	-4.10178	CC/C(=C(\c1ccccc1)c1ccc(OCCN(C)C)cc1)c1ccc(N=S(=O)(F)N2CCC3(CCCCO3)CC2)cc1	605.309
7	H05	1.00884	CC/C(=C(\c1ccccc1)c1ccc(OCCN(C)C)cc1)c1ccc(NS(=O)(=O)N[C@H]2CCN(C(=O)OC(C)(C)C)[C@H](C)C2)cc1	662.35
7	I05	8.89961	CC/C(=C(\c1ccccc1)c1ccc(OCCN(C)C)cc1)c1ccc(N=S(=O)(F)N2CCC[C@@H]2C(=O)NC)cc1	578.273
7	J05	-0.278239	CC/C(=C(\c1ccccc1)c1ccc(OCCN(C)C)cc1)c1ccc(N=S(=O)(F)N2C[C@@H]3CCCN3C(=O)[C@@H]2C)cc1	604.288
7	K05	4.2225	CC/C(=C(\c1ccccc1)c1ccc(OCCN(C)C)cc1)c1ccc(N=S(=O)(F)N2CCC(C(C)(C)O)C2)cc1	579.293
7	L05	-7.97918	CC/C(=C(\c1ccccc1)c1ccc(OCCN(C)C)cc1)c1ccc(N=S(=O)(F)N2CCC3(CC2)CC3C(=O)OC)cc1	619.288
7	M05	-1.88844	CC/C(=C(\c1ccccc1)c1ccc(OCCN(C)C)cc1)c1ccc(NS(=O)(=O)NCc2ccc(C(N)=O)cc2)cc1	598.261
7	N05	-2.59256	CC/C(=C(\c1ccccc1)c1ccc(OCCN(C)C)cc1)c1ccc(N=S(=O)(F)N2CCN(C(C)=O)CC(O)C2)cc1	608.283
7	O05	12.4068	CC/C(=C(\c1ccccc1)c1ccc(OCCN(C)C)cc1)c1ccc(NS(=O)(=O)NC2COC(C)(C)OC2)cc1	579.277
7	B06	14.639	CC/C(=C(\c1ccccc1)c1ccc(OCCN(C)C)cc1)c1ccc(NS(=O)(=O)NC2CC(C)(C)OC2(C)C)cc1	591.313
7	C06	-6.95463	CC/C(=C(\c1ccccc1)c1ccc(OCCN(C)C)cc1)c1ccc(N=S(=O)(F)N(C)CC(C)(C)O)cc1	553.277
7	D06	6.55298	CC/C(=C(\c1ccccc1)c1ccc(OCCN(C)C)cc1)c1ccc(NS(=O)(=O)NCCC2CCCCO2)cc1	577.297
7	E06	7.55598	CC/C(=C(\c1ccccc1)c1ccc(OCCN(C)C)cc1)c1ccc(N=S(=O)(F)N2Cc3nc[nH]c3CC2C(=O)O)cc1	617.247
7	F06	22.5715	C=C=CCNS(=O)(=O)Nc1ccc(/C(CC)=C(/c2ccccc2)c2ccc(OCCN(C)C)cc2)cc1	517.24
7	G06	-5.63793	CC/C(=C(\c1ccccc1)c1ccc(OCCN(C)C)cc1)c1ccc(N=S(=O)(F)N2CCc3nc(C)[nH]c3C2)cc1	587.273
7	H06	3.72571	CC/C(=C(\c1ccccc1)c1ccc(OCCN(C)C)cc1)c1ccc(NS(=O)(=O)NCCC2(C(=O)O)CCC2)cc1	591.277
7	I06	1.59584	CC/C(=C(\c1ccccc1)c1ccc(OCCN(C)C)cc1)c1ccc(N=S(=O)(F)N2CC(C)CC3(CC3)C2)cc1	575.298
7	J06	-2.29368	CC/C(=C(\c1ccccc1)c1ccc(OCCN(C)C)cc1)c1ccc(NS(=O)(=O)NCC(O)CNC(=O)OC(C)(C)C)cc1	638.314
7	K06	-2.89279	CC/C(=C(\c1ccccc1)c1ccc(OCCN(C)C)cc1)c1ccc(NS(=O)(=O)NCc2ncn[nH]2)cc1	546.241
7	L06	2.81829	CC/C(=C(\c1ccccc1)c1ccc(OCCN(C)C)cc1)c1ccc(NS(=O)(=O)NCc2c(C)nn(-c3ccc(F)cc3)c2C)cc1	667.299
7	M06	11.7	CC/C(=C(\c1ccccc1)c1ccc(OCCN(C)C)cc1)c1ccc(NS(=O)(=O)NCc2cnn(Cc3ccccc3)c2)cc1	635.293
7	N06	-3.4367	CC/C(=C(\c1ccccc1)c1ccc(OCCN(C)C)cc1)c1ccc(NS(=O)(=O)NCCSc2nncn2C)cc1	606.245
7	O06	26.465	CC/C(=C(\c1ccccc1)c1ccc(OCCN(C)C)cc1)c1ccc(NS(=O)(=O)NCC2CC23CCCCC3)cc1	587.318
7	B07	14.9311	CC/C(=C(\c1ccccc1)c1ccc(OCCN(C)C)cc1)c1ccc(NS(=O)(=O)NCC2CC2(CC)CC)cc1	575.318
7	C07	-12.2133	CC/C(=C(\c1ccccc1)c1ccc(OCCN(C)C)cc1)c1ccc(NS(=O)(=O)NC(CC)c2ccc(OC)cc2)cc1	613.297
7	D07	15.6743	C#CCCCNS(=O)(=O)Nc1ccc(/C(CC)=C(/c2ccccc2)c2ccc(OCCN(C)C)cc2)cc1	531.256
7	E07	13.6656	CC/C(=C(\c1ccccc1)c1ccc(OCCN(C)C)cc1)c1ccc(NS(=O)(=O)N[C@H]2C[C@H]3OCC[C@@H]23)cc1	561.266
7	F07	-5.43194	CC/C(=C(\c1ccccc1)c1ccc(OCCN(C)C)cc1)c1ccc(NS(=O)(=O)NCc2cnn3cccc(C)c23)cc1	609.277
7	G07	10.3361	CC/C(=C(\c1ccccc1)c1ccc(OCCN(C)C)cc1)c1ccc(N=S(=O)(F)N2CCC(C(O)CO)CC2)cc1	595.288
7	H07	3.47799	CC/C(=C(\c1ccccc1)c1ccc(OCCN(C)C)cc1)c1ccc(NS(=O)(=O)N[C@H]2CCN(C(=O)OC(C)(C)C)C[C@H]2CC)cc1	676.366
7	I07	7.5856	CC/C(=C(\c1ccccc1)c1ccc(OCCN(C)C)cc1)c1ccc(NS(=O)(=O)N[C@H]2C[C@H](OCc3ccccc3)C2)cc1	625.297
7	J07	26.2725	CC/C(=C(\c1ccccc1)c1ccc(OCCN(C)C)cc1)c1ccc(N=S(=O)(F)N2CCC3(CC2)CN(C)C(=O)CO3)cc1	634.299
7	K07	-7.06637	CC/C(=C(\c1ccccc1)c1ccc(OCCN(C)C)cc1)c1ccc(N=S(=O)(F)N2CCC(OC)(c3ccccc3)CC2)cc1	641.309
7	L07	12.6653	CC/C(=C(\c1ccccc1)c1ccc(OCCN(C)C)cc1)c1ccc(N=S(=O)(F)N2CC(=O)N(C)[C@H](C)C2)cc1	578.273
7	M07	12.221	C=CCCCCNS(=O)(=O)Nc1ccc(/C(CC)=C(/c2ccccc2)c2ccc(OCCN(C)C)cc2)cc1	547.287
7	N07	13.5821	CC/C(=C(\c1ccccc1)c1ccc(OCCN(C)C)cc1)c1ccc(N=S(=O)(F)N2CCOC3(CCN(C(=O)OC(C)(C)C)C3)C2)cc1	692.341
7	O07	14.2606	CC/C(=C(\c1ccccc1)c1ccc(OCCN(C)C)cc1)c1ccc(N=S(=O)(F)N2C[C@@H](O)[C@H](F)C2)cc1	555.237
7	B08	20.6139	CC/C(=C(\c1ccccc1)c1ccc(OCCN(C)C)cc1)c1ccc(NS(=O)(=O)NC2C=CCC2)cc1	531.256
7	C08	6.47893	CC/C(=C(\c1ccccc1)c1ccc(OCCN(C)C)cc1)c1ccc(N=S(=O)(F)N2CC(=O)N[C@@H](Cc3ccccc3)C2)cc1	640.288
7	D08	-5.18018	CC/C(=C(\c1ccccc1)c1ccc(OCCN(C)C)cc1)c1ccc(N=S(=O)(F)N2CC[C@@H](NC(=O)OC(C)(C)C)C[C@H]2C)cc1	664.346
7	E08	5.57959	CC/C(=C(\c1ccccc1)c1ccc(OCCN(C)C)cc1)c1ccc(NS(=O)(=O)N[C@H]2CC[C@@H]2NC(=O)OC(C)(C)C)cc1	634.319
7	F08	11.5007	CC/C(=C(\c1ccccc1)c1ccc(OCCN(C)C)cc1)c1ccc(NS(=O)(=O)NCC(O)C(C)(C)O)cc1	567.277
7	G08	6.9838	CC/C(=C(\c1ccccc1)c1ccc(OCCN(C)C)cc1)c1ccc(N=S(=O)(F)N2CCC3(CC2)CC(=O)N(C)C3)cc1	618.304
7	H08	29.7002	CC/C(=C(\c1ccccc1)c1ccc(OCCN(C)C)cc1)c1ccc(N=S(=O)(F)N2CCC3(CC2)CNC(=O)CO3)cc1	620.283
7	I08	1.01019	CC/C(=C(\c1ccccc1)c1ccc(OCCN(C)C)cc1)c1ccc(N=S(=O)(F)N2C[C@@H]3[C@H](C2)[C@@H]3C(=O)O)cc1	577.241
7	J08	45.6649	CC/C(=C(\c1ccccc1)c1ccc(OCCN(C)C)cc1)c1ccc(NS(=O)(=O)N[C@H]2CC[C@@H]2O)cc1	535.25
7	K08	5.21743	CC/C(=C(\c1ccccc1)c1ccc(OCCN(C)C)cc1)c1ccc(NS(=O)(=O)NCc2ccn3nccc3c2)cc1	595.262
7	L08	2.05628	CC/C(=C(\c1ccccc1)c1ccc(OCCN(C)C)cc1)c1ccc(N=S(=O)(F)N2CCn3nc(C(=O)OC)cc3C2)cc1	631.263
7	M08	6.20832	CC/C(=C(\c1ccccc1)c1ccc(OCCN(C)C)cc1)c1ccc(N=S(=O)(F)N2C[C@H]3OCC(=O)N(C)[C@H]3C2)cc1	606.268
7	N08	4.06229	CC/C(=C(\c1ccccc1)c1ccc(OCCN(C)C)cc1)c1ccc(NS(=O)(=O)N[C@H]2CN(C(=O)OC(C)(C)C)C[C@H]2O)cc1	650.314
7	O08	16.7917	CC/C(=C(\c1ccccc1)c1ccc(OCCN(C)C)cc1)c1ccc(N=S(=O)(F)N2CC[C@@H](O)C[C@H]2CC)cc1	579.293
7	B09	22.0181	CC/C(=C(\c1ccccc1)c1ccc(OCCN(C)C)cc1)c1ccc(NS(=O)(=O)NC[C@@H]2C[C@@H]3CC[C@H]2O3)cc1	575.282
7	C09	9.57277	C=C(CC)CNS(=O)(=O)Nc1ccc(/C(CC)=C(/c2ccccc2)c2ccc(OCCN(C)C)cc2)cc1	533.271
7	D09	11.3513	CC/C(=C(\c1ccccc1)c1ccc(OCCN(C)C)cc1)c1ccc(N=S(=O)(F)N2CCC(CS(N)(=O)=O)C2)cc1	614.24
7	E09	7.9518	CC/C(=C(\c1ccccc1)c1ccc(OCCN(C)C)cc1)c1ccc(NS(=O)(=O)NC2C=CCCC2)cc1	545.271
7	F09	0.897096	C=CCCCNS(=O)(=O)Nc1ccc(/C(CC)=C(/c2ccccc2)c2ccc(OCCN(C)C)cc2)cc1	533.271
7	G09	-0.315936	CC/C(=C(\c1ccccc1)c1ccc(OCCN(C)C)cc1)c1ccc(NS(=O)(=O)N[C@@H]2CS(=O)(=O)C[C@H]2OC)cc1	613.228
7	H09	1.76009	CC/C(=C(\c1ccccc1)c1ccc(OCCN(C)C)cc1)c1ccc(N=S(=O)(F)N2CC[C@H](O)C[C@H]2C2CC2)cc1	591.293
7	I09	10.6444	CC/C(=C(\c1ccccc1)c1ccc(OCCN(C)C)cc1)c1ccc(N=S(=O)(F)N2CCC(CS(N)(=O)=O)CC2)cc1	628.255
7	J09	7.11708	CC/C(=C(\c1ccccc1)c1ccc(OCCN(C)C)cc1)c1ccc(N=S(=O)(F)N2CCC[C@]23CC[C@H](O)CC3)cc1	605.309
7	K09	5.59844	CC/C(=C(\c1ccccc1)c1ccc(OCCN(C)C)cc1)c1ccc(NS(=O)(=O)NC(C)c2ncc(C(=O)O)s2)cc1	620.213
7	L09	16.82	CC/C(=C(\c1ccccc1)c1ccc(OCCN(C)C)cc1)c1ccc(NS(=O)(=O)N[C@H]2COC[C@H]2OC)cc1	565.261
7	M09	23.3362	CC/C(=C(\c1ccccc1)c1ccc(OCCN(C)C)cc1)c1ccc(NS(=O)(=O)N[C@@H]2C[C@@H]3CC[C@H]2C3)cc1	559.287
7	N09	9.22407	CC/C(=C(\c1ccccc1)c1ccc(OCCN(C)C)cc1)c1ccc(NS(=O)(=O)NCC[C@H]2C[C@@H](O)C2)cc1	563.282
7	O09	43.7989	CC/C(=C(\c1ccccc1)c1ccc(OCCN(C)C)cc1)c1ccc(N=S(=O)(F)N2CCC3(CNC(=O)CO3)C2)cc1	606.268
7	B10	-2.07423	CC/C(=C(\c1ccccc1)c1ccc(OCCN(C)C)cc1)c1ccc(NS(=O)(=O)NCc2nc(CC)no2)cc1	575.257
7	C10	1.86241	CC/C(=C(\c1ccccc1)c1ccc(OCCN(C)C)cc1)c1ccc(NS(=O)(=O)NCCCc2nc3cc(F)ccc3[nH]2)cc1	641.284
7	D10	-2.9426	CC/C(=C(\c1ccccc1)c1ccc(OCCN(C)C)cc1)c1ccc(N=S(=O)(F)N2CCC(OCc3ccccc3)CC2)cc1	641.309
7	E10	0.0192972	CC/C(=C(\c1ccccc1)c1ccc(OCCN(C)C)cc1)c1ccc(NS(=O)(=O)NCc2c[nH]nc2-c2ccccc2)cc1	621.277
7	F10	26.0948	CC/C(=C(\c1ccccc1)c1ccc(OCCN(C)C)cc1)c1ccc(N=S(=O)(F)N2CCC(C(=O)N3CCOCC3)CC2)cc1	648.315
7	G10	10.5219	CC/C(=C(\c1ccccc1)c1ccc(OCCN(C)C)cc1)c1ccc(NS(=O)(=O)NCC2CCCCO2)cc1	563.282
7	H10	-2.87125	CC/C(=C(\c1ccccc1)c1ccc(OCCN(C)C)cc1)c1ccc(NS(=O)(=O)NCc2nnn[nH]2)cc1	547.237
7	I10	-1.78477	CC/C(=C(\c1ccccc1)c1ccc(OCCN(C)C)cc1)c1ccc(NS(=O)(=O)NCCc2nc3cc(C)ccc3[nH]2)cc1	623.293
7	J10	0.937486	CC/C(=C(\c1ccccc1)c1ccc(OCCN(C)C)cc1)c1ccc(N=S(=O)(F)N2CCN(C3CCCCC3)C(=O)C2)cc1	632.32
7	K10	3.93708	CC/C(=C(\c1ccccc1)c1ccc(OCCN(C)C)cc1)c1ccc(NS(=O)(=O)NCCn2nnc3ccccc32)cc1	610.273
7	L10	6.16255	CC/C(=C(\c1ccccc1)c1ccc(OCCN(C)C)cc1)c1ccc(N=S(=O)(F)N2CCC(Oc3ccccc3F)CC2)cc1	645.284
7	M10	-7.4945	CC/C(=C(\c1ccccc1)c1ccc(OCCN(C)C)cc1)c1ccc(N=S(=O)(F)N2CCC(Oc3cccc(F)c3)CC2)cc1	645.284
7	N10	0.117578	CC/C(=C(\c1ccccc1)c1ccc(OCCN(C)C)cc1)c1ccc(N=S(=O)(F)N2CCC(Oc3ccc(OC)cc3)CC2)cc1	657.304
7	O10	10.6014	CC/C(=C(\c1ccccc1)c1ccc(OCCN(C)C)cc1)c1ccc(NS(=O)(=O)NCCCn2cccn2)cc1	573.277
7	B11	0.622448	CC/C(=C(\c1ccccc1)c1ccc(OCCN(C)C)cc1)c1ccc(N=S(=O)(F)N(CCOC)Cc2ccc(OC)cc2)cc1	645.304
7	C11	-9.54091	CC/C(=C(\c1ccccc1)c1ccc(OCCN(C)C)cc1)c1ccc(N=S(=O)(F)N(C)Cc2cccc(OC)c2)cc1	601.277
7	D11	-4.83418	CC/C(=C(\c1ccccc1)c1ccc(OCCN(C)C)cc1)c1ccc(N=S(=O)(F)N2CCC(Oc3cccnc3)CC2)cc1	628.288
7	E11	-5.77122	CC/C(=C(\c1ccccc1)c1ccc(OCCN(C)C)cc1)c1ccc(N=S(=O)(F)N2CCCC(C(=O)c3ccccc3)C2)cc1	639.293
7	F11	1.682	CC/C(=C(\c1ccccc1)c1ccc(OCCN(C)C)cc1)c1ccc(N=S(=O)(F)N2CCC(C(O)c3ccccn3)CC2)cc1	642.304
7	G11	-8.46924	CC/C(=C(\c1ccccc1)c1ccc(OCCN(C)C)cc1)c1ccc(N=S(=O)(F)N2CCC(c3ccccc3F)C2)cc1	615.273
7	H11	0.607638	CC/C(=C(\c1ccccc1)c1ccc(OCCN(C)C)cc1)c1ccc(NS(=O)(=O)NCc2c(C)nn(C(C)C)c2C)cc1	615.324
7	I11	-6.29628	CC/C(=C(\c1ccccc1)c1ccc(OCCN(C)C)cc1)c1ccc(NS(=O)(=O)NCCC2CCCC2)cc1	561.303
7	J11	-8.06534	CC/C(=C(\c1ccccc1)c1ccc(OCCN(C)C)cc1)c1ccc(NS(=O)(=O)NC2CCC(=O)N(C)C2)cc1	576.277
7	K11	1.95799	CC/C(=C(\c1ccccc1)c1ccc(OCCN(C)C)cc1)c1ccc(N=S(=O)(F)N2CCOC3(CCCC3)C2)cc1	591.293
7	L11	4.09999	CC/C(=C(\c1ccccc1)c1ccc(OCCN(C)C)cc1)c1ccc(NS(=O)(=O)NC2(c3ccccc3)CCOCC2)cc1	625.297
7	M11	-3.24418	CC/C(=C(\c1ccccc1)c1ccc(OCCN(C)C)cc1)c1ccc(NS(=O)(=O)NC(C)C2CCCCC2)cc1	575.318
7	N11	3.11987	CC/C(=C(\c1ccccc1)c1ccc(OCCN(C)C)cc1)c1ccc(NS(=O)(=O)NCCCc2ccccc2Cl)cc1	617.248
7	O11	7.78486	CC/C(=C(\c1ccccc1)c1ccc(OCCN(C)C)cc1)c1ccc(N=S(=O)(F)N2CCOCC2CC)cc1	565.277
7	B12	-2.38657	CC/C(=C(\c1ccccc1)c1ccc(OCCN(C)C)cc1)c1ccc(NS(=O)(=O)NCc2cccc(-c3nnn[nH]3)c2)cc1	623.268
7	C12	-0.756182	CC/C(=C(\c1ccccc1)c1ccc(OCCN(C)C)cc1)c1ccc(NS(=O)(=O)NCc2noc(C3CC3)n2)cc1	587.257
7	D12	-4.90149	CC/C(=C(\c1ccccc1)c1ccc(OCCN(C)C)cc1)c1ccc(N=S(=O)(F)N(CC)C(C)(C)CO)cc1	567.293
7	E12	27.985	CC/C(=C(\c1ccccc1)c1ccc(OCCN(C)C)cc1)c1ccc(N=S(=O)(F)N2CCc3n[nH]c(C(=O)O)c3C2)cc1	617.247
7	F12	-9.30934	CC/C(=C(\c1ccccc1)c1ccc(OCCN(C)C)cc1)c1ccc(NS(=O)(=O)NC(c2ccccc2)c2ccccc2C)cc1	645.303
7	G12	5.93502	CC/C(=C(\c1ccccc1)c1ccc(OCCN(C)C)cc1)c1ccc(N=S(=O)(F)N2CCc3[nH]nc(C4CC4)c3C2)cc1	613.289
7	H12	1.025	CC/C(=C(\c1ccccc1)c1ccc(OCCN(C)C)cc1)c1ccc(NS(=O)(=O)NC(C)(C(=O)O)C2CC2)cc1	577.261
7	I12	0.911906	CC/C(=C(\c1ccccc1)c1ccc(OCCN(C)C)cc1)c1ccc(NS(=O)(=O)NCc2nnnn2-c2ccccc2)cc1	623.268
7	J12	-2.39061	CC/C(=C(\c1ccccc1)c1ccc(OCCN(C)C)cc1)c1ccc(NS(=O)(=O)NC2CCc3c[nH]nc3C2)cc1	585.277
7	K12	-4.87457	CC/C(=C(\c1ccccc1)c1ccc(OCCN(C)C)cc1)c1ccc(N=S(=O)(F)N(C)Cc2cccs2)cc1	577.223
7	L12	-1.11161	CC/C(=C(\c1ccccc1)c1ccc(OCCN(C)C)cc1)c1ccc(NS(=O)(=O)NCCc2ccco2)cc1	559.25
7	M12	0.448773	CC/C(=C(\c1ccccc1)c1ccc(OCCN(C)C)cc1)c1ccc(NS(=O)(=O)NC(C)c2nc(C)cs2)cc1	590.239
7	N12	7.28134	CC/C(=C(\c1ccccc1)c1ccc(OCCN(C)C)cc1)c1ccc(NS(=O)(=O)NCc2cc(-c3ccccc3)no2)cc1	622.261
7	O12	56.5606	CC/C(=C(\c1ccccc1)c1ccc(OCCN(C)C)cc1)c1ccc(NS(=O)(=O)NCC2COCCO2)cc1	565.261
7	B13	3.25046	CC/C(=C(\c1ccccc1)c1ccc(OCCN(C)C)cc1)c1ccc(N=S(=O)(F)N2CCCOc3c(cccc3OC)C2)cc1	643.288
7	C13	-3.48382	CC/C(=C(\c1ccccc1)c1ccc(OCCN(C)C)cc1)c1ccc(NS(=O)(=O)NC2(c3ccccc3)CC2)cc1	581.271
7	D13	5.19589	CC/C(=C(\c1ccccc1)c1ccc(OCCN(C)C)cc1)c1ccc(N=S(=O)(F)N(C)Cc2cnc3ccccn23)cc1	611.273
7	E13	-3.25226	CC/C(=C(\c1ccccc1)c1ccc(OCCN(C)C)cc1)c1ccc(NS(=O)(=O)NCc2cc3ccccc3[nH]2)cc1	594.266
7	F13	-4.19737	CC/C(=C(\c1ccccc1)c1ccc(OCCN(C)C)cc1)c1ccc(NS(=O)(=O)NCCc2c(C)n[nH]c2C)cc1	587.293
7	G13	-11.9993	CC/C(=C(\c1ccccc1)c1ccc(OCCN(C)C)cc1)c1ccc(N=S(=O)(F)N(C)CCc2c(C)n[nH]c2C)cc1	603.304
7	H13	6.74685	CC/C(=C(\c1ccccc1)c1ccc(OCCN(C)C)cc1)c1ccc(NS(=O)(=O)NC2(C(=O)O)CCCc3ccccc32)cc1	639.277
7	I13	1.86779	CC/C(=C(\c1ccccc1)c1ccc(OCCN(C)C)cc1)c1ccc(N=S(=O)(F)N(CCCO)C(C)C)cc1	567.293
7	J13	-4.66724	CC/C(=C(\c1ccccc1)c1ccc(OCCN(C)C)cc1)c1ccc(N=S(=O)(F)N(Cc2cccnc2)C(C)C)cc1	600.293
7	K13	-13.5489	CC/C(=C(\c1ccccc1)c1ccc(OCCN(C)C)cc1)c1ccc(NS(=O)(=O)NC23CC4CC(C2)CC(n2ncnn2)(C4)C3)cc1	667.33
7	L13	4.24943	CCCN(C1CCCCC1)S(=O)(F)=Nc1ccc(/C(CC)=C(/c2ccccc2)c2ccc(OCCN(C)C)cc2)cc1	591.329
7	M13	-2.51717	CC/C(=C(\c1ccccc1)c1ccc(OCCN(C)C)cc1)c1ccc(N=S(=O)(F)N(C)C(CC)c2ccccc2)cc1	599.298
7	N13	-8.48405	C=CCN(CC(=C)Br)S(=O)(F)=Nc1ccc(/C(CC)=C(/c2ccccc2)c2ccc(OCCN(C)C)cc2)cc1	625.177
7	O13	-12.5647	CC/C(=C(\c1ccccc1)c1ccc(OCCN(C)C)cc1)c1ccc(N=S(=O)(F)N(C)CC2CCCCO2)cc1	579.293
7	B14	9.29543	CC/C(=C(\c1ccccc1)c1ccc(OCCN(C)C)cc1)c1ccc(N=S(=O)(F)N(C)Cc2cc(OC)ccn2)cc1	602.273
7	C14	-4.79244	CC/C(=C(\c1ccccc1)c1ccc(OCCN(C)C)cc1)c1ccc(NS(=O)(=O)NCc2cn3ccsc3n2)cc1	601.218
7	D14	-4.12467	CC/C(=C(\c1ccccc1)c1ccc(OCCN(C)C)cc1)c1ccc(NS(=O)(=O)NCCc2cnn(C)c2)cc1	573.277
7	E14	22.0356	CC/C(=C(\c1ccccc1)c1ccc(OCCN(C)C)cc1)c1ccc(NS(=O)(=O)NCc2nc(C)cs2)cc1	576.223
7	F14	-9.6715	CC/C(=C(\c1ccccc1)c1ccc(OCCN(C)C)cc1)c1ccc(N=S(=O)(F)N2CCC(Oc3ccc(Cl)cc3)CC2)cc1	661.254
7	G14	5.20397	CC/C(=C(\c1ccccc1)c1ccc(OCCN(C)C)cc1)c1ccc(N=S(=O)(F)N2CCC3(CC2)CN(C)C(=O)O3)cc1	620.283
7	H14	-8.06265	CC/C(=C(\c1ccccc1)c1ccc(OCCN(C)C)cc1)c1ccc(N=S(=O)(F)N2CCc3[nH]c4ccccc4c3C2)cc1	622.278
7	I14	9.77741	CC/C(=C(\c1ccccc1)c1ccc(OCCN(C)C)cc1)c1ccc(NS(=O)(=O)NCc2cnn(CC)c2C)cc1	587.293
7	J14	0.603599	CC/C(=C(\c1ccccc1)c1ccc(OCCN(C)C)cc1)c1ccc(NS(=O)(=O)NC2COc3c(cccc3OC)C2)cc1	627.277
7	K14	11.3203	CC/C(=C(\c1ccccc1)c1ccc(OCCN(C)C)cc1)c1ccc(N=S(=O)(F)N2C[C@@H]3CNC(=O)[C@@H]3C2)cc1	576.257
7	L14	6.57721	CC/C(=C(\c1ccccc1)c1ccc(OCCN(C)C)cc1)c1ccc(N=S(=O)(F)N2CCNC(=O)C23CCNCC3)cc1	619.299
7	M14	21.796	CC/C(=C(\c1ccccc1)c1ccc(OCCN(C)C)cc1)c1ccc(NS(=O)(=O)NCCc2cnccn2)cc1	571.262
7	N14	-1.76727	CC/C(=C(\c1ccccc1)c1ccc(OCCN(C)C)cc1)c1ccc(NS(=O)(=O)NCCc2scnc2C)cc1	590.239
7	O14	-1.59628	CC/C(=C(\c1ccccc1)c1ccc(OCCN(C)C)cc1)c1ccc(N=S(=O)(F)N(CCC(N)=O)CCc2ccccc2)cc1	642.304
7	B15	4.03132	CC/C(=C(\c1ccccc1)c1ccc(OCCN(C)C)cc1)c1ccc(N=S(=O)(F)N(CCOC)CCOc2ccccc2F)cc1	663.294
7	C15	-6.45784	CC/C(=C(\c1ccccc1)c1ccc(OCCN(C)C)cc1)c1ccc(N=S(=O)(F)N(CCOC)CCOc2ccccc2)cc1	645.304
7	D15	-0.305165	CC/C(=C(\c1ccccc1)c1ccc(OCCN(C)C)cc1)c1ccc(N=S(=O)(F)N2CCC3(CCOCC3)CC2)cc1	605.309
7	E15	8.33416	CC/C(=C(\c1ccccc1)c1ccc(OCCN(C)C)cc1)c1ccc(N=S(=O)(F)N2CC[C@H]3OCC(=O)N[C@H]3C2)cc1	606.268
7	F15	1.53525	CC/C(=C(\c1ccccc1)c1ccc(OCCN(C)C)cc1)c1ccc(N=S(=O)(F)N2CC[C@@H]3[C@H]2C[C@@H]3O)cc1	563.262
7	G15	-8.29422	CC/C(=C(\c1ccccc1)c1ccc(OCCN(C)C)cc1)c1ccc(NS(=O)(=O)N[C@H]2CCC[C@@H](CNC(=O)OC(C)(C)C)C2)cc1	676.366
7	H15	7.18979	CC/C(=C(\c1ccccc1)c1ccc(OCCN(C)C)cc1)c1ccc(N=S(=O)(F)N2C[C@@H]3C[C@H](O)[C@@H]3C2)cc1	563.262
7	I15	-7.05022	CC/C(=C(\c1ccccc1)c1ccc(OCCN(C)C)cc1)c1ccc(NS(=O)(=O)NC[C@@H]2CCC[C@H](NC(=O)OC(C)(C)C)C2)cc1	676.366
7	J15	-3.82713	CC/C(=C(\c1ccccc1)c1ccc(OCCN(C)C)cc1)c1ccc(NS(=O)(=O)N[C@H]2CN(C(=O)OC(C)(C)C)CC[C@H]2O)cc1	664.329
7	K15	6.68492	CC/C(=C(\c1ccccc1)c1ccc(OCCN(C)C)cc1)c1ccc(NS(=O)(=O)N[C@H]2CCC[C@@H](CO)C2)cc1	577.297
7	L15	-8.24306	CC/C(=C(\c1ccccc1)c1ccc(OCCN(C)C)cc1)c1ccc(N=S(=O)(F)N2CCO[C@H]3COCC[C@@H]32)cc1	593.272
7	M15	20.587	CC/C(=C(\c1ccccc1)c1ccc(OCCN(C)C)cc1)c1ccc(N=S(=O)(F)N2CC[C@H]3OC(=O)N[C@H]3C2)cc1	592.252
7	N15	4.1323	CC/C(=C(\c1ccccc1)c1ccc(OCCN(C)C)cc1)c1ccc(NS(=O)(=O)N[C@H]2CN(C(=O)OC(C)(C)C)CC[C@H]2OC)cc1	678.345
7	O15	11.4684	CC/C(=C(\c1ccccc1)c1ccc(OCCN(C)C)cc1)c1ccc(NS(=O)(=O)N[C@@H]2COCC[C@@H]2OC)cc1	579.277
7	B16	7.36615	CC/C(=C(\c1ccccc1)c1ccc(OCCN(C)C)cc1)c1ccc(NS(=O)(=O)N[C@H]2CCOC[C@@H]2OC)cc1	579.277
7	C16	-5.44406	CC/C(=C(\c1ccccc1)c1ccc(OCCN(C)C)cc1)c1ccc(NS(=O)(=O)NCC2(O)CCOCC2)cc1	579.277
7	D16	3.18584	CC/C(=C(\c1ccccc1)c1ccc(OCCN(C)C)cc1)c1ccc(NS(=O)(=O)NCCn2ccnc2)cc1	559.262
7	E16	7.05112	CC/C(=C(\c1ccccc1)c1ccc(OCCN(C)C)cc1)c1ccc(N=S(=O)(F)N2CCCC(c3ccccc3)CC2)cc1	625.314
7	F16	-13.044	CC/C(=C(\c1ccccc1)c1ccc(OCCN(C)C)cc1)c1ccc(N=S(=O)(F)N(C)Cc2c[nH]c3ccc(C)cc23)cc1	624.293
7	G16	7.35808	CC/C(=C(\c1ccccc1)c1ccc(OCCN(C)C)cc1)c1ccc(NS(=O)(=O)NCCCn2nc(C)cc2C)cc1	601.309
7	H16	-5.62851	CC/C(=C(\c1ccccc1)c1ccc(OCCN(C)C)cc1)c1ccc(N=S(=O)(F)N2CC[C@@](O)(c3ccccc3)[C@H]3CCCC[C@@H]32)cc1	681.34
7	I16	-1.69322	CCCc1cc(CN(C)S(=O)(F)=Nc2ccc(/C(CC)=C(/c3ccccc3)c3ccc(OCCN(C)C)cc3)cc2)n[nH]1	603.304
7	J16	-2.64507	CC/C(=C(\c1ccccc1)c1ccc(OCCN(C)C)cc1)c1ccc(N=S(=O)(F)N(C)Cc2nc3ccccc3[nH]2)cc1	611.273
7	K16	-8.04515	CC/C(=C(\c1ccccc1)c1ccc(OCCN(C)C)cc1)c1ccc(NS(=O)(=O)NCCc2nc3ccccc3[nH]2)cc1	609.277
7	L16	-9.22317	CC/C(=C(\c1ccccc1)c1ccc(OCCN(C)C)cc1)c1ccc(NS(=O)(=O)NCc2nc3ccccc3n2C)cc1	609.277
7	M16	-6.93713	CC/C(=C(\c1ccccc1)c1ccc(OCCN(C)C)cc1)c1ccc(NS(=O)(=O)NCCc2nc3ccccc3n2C)cc1	623.293
7	N16	28.2166	CC/C(=C(\c1ccccc1)c1ccc(OCCN(C)C)cc1)c1ccc(NS(=O)(=O)NCc2cn(C)nc2C)cc1	573.277
7	O16	6.7455	CC/C(=C(\c1ccccc1)c1ccc(OCCN(C)C)cc1)c1ccc(NS(=O)(=O)NCc2cnn(C)c2C)cc1	573.277
7	B17	5.80039	CC/C(=C(\c1ccccc1)c1ccc(OCCN(C)C)cc1)c1ccc(NS(=O)(=O)NCC(O)C23CC4CC(CC(C4)C2)C3)cc1	643.344
7	C17	-9.4157	CC/C(=C(\c1ccccc1)c1ccc(OCCN(C)C)cc1)c1ccc(NS(=O)(=O)NCCC23CC4CC(CC(C4)C2)C3)cc1	627.349
7	D17	-1.98537	CC/C(=C(\c1ccccc1)c1ccc(OCCN(C)C)cc1)c1ccc(NS(=O)(=O)NCC2(O)C3CC4CC(C3)CC2C4)cc1	629.329
7	E17	12.0029	CC/C(=C(\c1ccccc1)c1ccc(OCCN(C)C)cc1)c1ccc(NS(=O)(=O)NC[C@H]2C[C@@H]3C=C[C@H]2C3)cc1	571.287
7	F17	-6.544	CC/C(=C(\c1ccccc1)c1ccc(OCCN(C)C)cc1)c1ccc(NS(=O)(=O)NCC(C)(C)OC)cc1	551.282
7	G17	14.4316	CC/C(=C(\c1ccccc1)c1ccc(OCCN(C)C)cc1)c1ccc(NS(=O)(=O)NCC2C3CC4CC(C3)CC2C4)cc1	613.334
7	H17	-5.27173	CC/C(=C(\c1ccccc1)c1ccc(OCCN(C)C)cc1)c1ccc(NS(=O)(=O)NCc2cnc3ccccc3c2)cc1	606.266
7	I17	-1.04968	CC/C(=C(\c1ccccc1)c1ccc(OCCN(C)C)cc1)c1ccc(NS(=O)(=O)NC(C)c2cccs2)cc1	575.228
7	J17	13.1028	CC/C(=C(\c1ccccc1)c1ccc(OCCN(C)C)cc1)c1ccc(NS(=O)(=O)NCc2c(C)noc2C)cc1	574.261
7	K17	-11.8323	CC/C(=C(\c1ccccc1)c1ccc(OCCN(C)C)cc1)c1ccc(N=S(=O)(F)N(C)Cc2c(C)noc2C)cc1	590.273
7	L17	-6.37437	CC/C(=C(\c1ccccc1)c1ccc(OCCN(C)C)cc1)c1ccc(N=S(=O)(F)N(C)Cc2nnc(-c3ccccc3)o2)cc1	639.268
7	M17	-1.52358	CC/C(=C(\c1ccccc1)c1ccc(OCCN(C)C)cc1)c1ccc(NS(=O)(=O)NCC2C[C@H]3C=C[C@H]2C32CC2)cc1	597.303
7	N17	-6.65979	CC/C(=C(\c1ccccc1)c1ccc(OCCN(C)C)cc1)c1ccc(NS(=O)(=O)NC(c2cccnc2)C(F)(F)F)cc1	624.238
7	O17	3.44298	CC/C(=C(\c1ccccc1)c1ccc(OCCN(C)C)cc1)c1ccc(N=S(=O)(F)N2CC3C=CC2C3)cc1	545.251
7	B18	13.7315	CC/C(=C(\c1ccccc1)c1ccc(OCCN(C)C)cc1)c1ccc(NS(=O)(=O)NCCc2nccs2)cc1	576.223
7	C18	-8.5931	CC/C(=C(\c1ccccc1)c1ccc(OCCN(C)C)cc1)c1ccc(NS(=O)(=O)NC(c2ccco2)C(F)(F)F)cc1	613.222
7	D18	-0.472109	CC/C(=C(\c1ccccc1)c1ccc(OCCN(C)C)cc1)c1ccc(NS(=O)(=O)NC2CCS(=O)(=O)C2)cc1	583.217
7	E18	1.00615	CC/C(=C(\c1ccccc1)c1ccc(OCCN(C)C)cc1)c1ccc(NS(=O)(=O)NCC(O)COc2cccc(OC)c2)cc1	645.287
7	F18	-13.4735	CC/C(=C(\c1ccccc1)c1ccc(OCCN(C)C)cc1)c1ccc(NS(=O)(=O)NC2(C)CCS(=O)(=O)C2)cc1	597.233
7	G18	6.2541	CC/C(=C(\c1ccccc1)c1ccc(OCCN(C)C)cc1)c1ccc(N=S(=O)(F)N(C)C2CCS(=O)(=O)C2)cc1	599.229
7	H18	-6.86173	CC/C(=C(\c1ccccc1)c1ccc(OCCN(C)C)cc1)c1ccc(N=S(=O)(F)N(C)C2CS(=O)(=O)CC2O)cc1	615.224
7	I18	3.39855	CC/C(=C(\c1ccccc1)c1ccc(OCCN(C)C)cc1)c1ccc(N=S(=O)(F)N(CCO)C2CCS(=O)(=O)C2)cc1	629.239
7	J18	-3.07454	CC/C(=C(\c1ccccc1)c1ccc(OCCN(C)C)cc1)c1ccc(N=S(=O)(F)N(CCO)C2CS(=O)(=O)CC2O)cc1	645.234
7	K18	-2.96684	CC/C(=C(\c1ccccc1)c1ccc(OCCN(C)C)cc1)c1ccc(NS(=O)(=O)NCc2ccsc2)cc1	561.212
7	L18	-8.62002	CC/C(=C(\c1ccccc1)c1ccc(OCCN(C)C)cc1)c1ccc(N=S(=O)(F)N(C)Cc2ccsc2)cc1	577.223
[truncated: 497 more rows]
